# Supplementary material for: Identification of transcriptional regulatory network associated with response of host epithelial cells to SARS-CoV-2
Source: Sci Rep. 2021 Dec 14;11:23928. doi: 10.1038/s41598-021-03309-5 (PMC8671548; doi:10.1038/s41598-021-03309-5)
Supplement: Supplementary file 2 — Supplementary Table S1. [file 41598_2021_3309_MOESM2_ESM.xlsx]

## Sheet: README
Supplementary Table S1
Top 500 genes and their corresponding p-values differentially expressed between samples infected by SARS-CoV-2 and samples infected by other respiratory viruses.
Identification of transcriptional regulatory network associated with response of host epithelial cells to SARS-CoV-2
Chen Su1, Simon Rousseau2,3*, and Amin Emad 1,2,4*
1Department of Electrical and Computer Engineering, McGill University, Montréal, QC, Canada
2The Meakins-Christie Laboratories at the Research Institute of the McGill University Heath Centre Research Institute, McGill University, Montréal, QC, Canada
3Department of Medicine, Faculty of Medicine, McGill University, Montréal, QC, Canada
4Mila, Quebec AI Institute, Montréal, QC, Canada
*Corresponding Author information:
Amin Emad			Simon Rousseau
Email: amin.emad@mcgill.ca			Email: simon.rousseau@mcgill.ca

## Sheet: SARS-CoV2 vs. Other Viruses
	logCPM	F	PValue	FDR
ENSG00000163565	7.59283	218.84	3.05953e-16	4.42592e-12
ENSG00000111335	7.93756	134.888	2.76484e-13	1.37852e-09
ENSG00000129474	6.96424	134.554	2.85882e-13	1.37852e-09
ENSG00000137965	6.71056	126.318	6.6685e-13	2.02276e-09
ENSG00000149131	4.84311	125.87	6.99142e-13	2.02276e-09
ENSG00000172183	6.1603	121.288	1.14348e-12	2.75693e-09
ENSG00000137752	4.3963	113.212	2.82348e-12	5.83492e-09
ENSG00000132274	6.65185	107.431	5.5648e-12	9.86071e-09
ENSG00000145050	7.17372	106.619	6.13482e-12	9.86071e-09
ENSG00000142089	7.15156	101.361	1.17028e-11	1.60242e-08
ENSG00000132530	5.3946	101.039	1.21849e-11	1.60242e-08
ENSG00000205413	7.99219	97.2435	1.97596e-11	2.38202e-08
ENSG00000184164	5.79755	95.2422	2.56438e-11	2.85357e-08
ENSG00000185404	5.22158	91.6912	4.11436e-11	4.2513e-08
ENSG00000206235	7.03334	89.2453	5.74362e-11	5.53915e-08
ENSG00000170581	7.35797	88.6889	6.20232e-11	5.60767e-08
ENSG00000155660	9.08091	86.0538	8.9682e-11	7.63141e-08
ENSG00000121858	7.12836	84.7709	1.07642e-10	8.29313e-08
ENSG00000274221	1.21258	91.4124	1.10376e-10	8.29313e-08
ENSG00000225201	8.29372	84.3304	1.14657e-10	8.29313e-08
ENSG00000090520	7.08635	81.9474	1.62019e-10	1.11608e-07
ENSG00000124201	8.16137	81.0075	1.86062e-10	1.22344e-07
ENSG00000164308	5.5668	79.6828	2.26577e-10	1.36155e-07
ENSG00000135114	8.04123	79.6499	2.27693e-10	1.36155e-07
ENSG00000135899	6.27788	79.4305	2.35302e-10	1.36155e-07
ENSG00000129226	6.7242	77.079	3.36038e-10	1.86966e-07
ENSG00000185885	5.98711	76.4322	3.71141e-10	1.98849e-07
ENSG00000177409	6.08928	73.6323	5.74624e-10	2.91784e-07
ENSG00000166710	9.59096	73.5199	5.84939e-10	2.91784e-07
ENSG00000142669	8.53806	73.0051	6.34749e-10	3.06076e-07
ENSG00000171346	6.63348	72.2969	7.10745e-10	3.31666e-07
ENSG00000059378	6.72523	71.1103	8.60526e-10	3.89012e-07
ENSG00000108771	4.78842	70.6276	9.30717e-10	4.07993e-07
ENSG00000159871	1.01591	71.8312	9.79345e-10	4.16683e-07
ENSG00000165731	1.54477	70.0863	1.01672e-09	4.20223e-07
ENSG00000166863	-0.476458	70.7424	1.16377e-09	4.65606e-07
ENSG00000188282	-0.102756	73.8394	1.21458e-09	4.65606e-07
ENSG00000119922	9.86777	68.9638	1.22308e-09	4.65606e-07
ENSG00000183486	6.45557	69.5307	1.41323e-09	5.1512e-07
ENSG00000125844	8.10791	68.0476	1.42436e-09	5.1512e-07
ENSG00000138035	7.35948	67.6107	1.53246e-09	5.40695e-07
ENSG00000137959	5.90617	65.5026	2.19114e-09	7.35192e-07
ENSG00000117226	6.21641	65.4118	2.22553e-09	7.35192e-07
ENSG00000149428	7.95982	65.3177	2.26177e-09	7.35192e-07
ENSG00000134321	7.75742	65.2532	2.28699e-09	7.35192e-07
ENSG00000162298	6.07148	64.8392	2.45604e-09	7.72372e-07
ENSG00000134574	5.70672	62.121	3.95317e-09	1.21674e-06
ENSG00000108679	8.64291	61.9423	4.08078e-09	1.22985e-06
ENSG00000179218	10.2229	61.4613	4.44654e-09	1.31273e-06
ENSG00000147689	7.53805	61.1608	4.69254e-09	1.35765e-06
ENSG00000130303	3.73286	62.1986	4.82473e-09	1.36852e-06
ENSG00000119917	9.33213	60.4794	5.30535e-09	1.47591e-06
ENSG00000165949	6.93124	60.1479	5.63374e-09	1.53769e-06
ENSG00000079215	2.44078	60.9786	5.97418e-09	1.60042e-06
ENSG00000150961	5.85827	59.242	6.64576e-09	1.74796e-06
ENSG00000138496	7.18101	57.9514	8.43361e-09	2.14074e-06
ENSG00000105559	5.11738	57.9504	8.4351e-09	2.14074e-06
ENSG00000168404	5.83066	57.7873	8.69515e-09	2.16869e-06
ENSG00000163840	7.14551	57.3214	9.48551e-09	2.32515e-06
ENSG00000079385	6.09837	57.1872	9.7272e-09	2.32515e-06
ENSG00000052802	7.65393	57.1449	9.80464e-09	2.32515e-06
ENSG00000166794	8.79632	56.7335	1.05933e-08	2.43813e-06
ENSG00000117228	6.66587	56.7211	1.06181e-08	2.43813e-06
ENSG00000120217	5.61206	56.3724	1.1341e-08	2.5517e-06
ENSG00000140105	8.23991	56.3148	1.14655e-08	2.5517e-06
ENSG00000172936	7.08689	55.6714	1.29572e-08	2.82244e-06
ENSG00000125735	1.095	55.6251	1.30723e-08	2.82244e-06
ENSG00000166562	5.6463	55.1489	1.43198e-08	3.02544e-06
ENSG00000067066	7.33955	55.1087	1.44308e-08	3.02544e-06
ENSG00000069431	0.736696	54.9961	1.47466e-08	3.04749e-06
ENSG00000055332	7.03536	54.8145	1.52712e-08	3.11145e-06
ENSG00000134326	6.1885	54.6338	1.58129e-08	3.17708e-06
ENSG00000256262	-0.543717	53.5275	1.96061e-08	3.88523e-06
ENSG00000070081	5.75104	53.1917	2.09402e-08	4.09353e-06
ENSG00000185201	5.81641	53.1108	2.12759e-08	4.10369e-06
ENSG00000002549	7.06993	52.7127	2.3012e-08	4.38016e-06
ENSG00000155918	3.71887	52.5998	2.35312e-08	4.42081e-06
ENSG00000107201	7.99873	52.3891	2.45339e-08	4.55009e-06
ENSG00000178685	5.92579	52.0659	2.6161e-08	4.79044e-06
ENSG00000132109	6.47821	51.5546	2.89733e-08	5.19515e-06
ENSG00000166401	5.52373	51.5346	2.90894e-08	5.19515e-06
ENSG00000084636	5.87341	51.3386	3.02557e-08	5.33754e-06
ENSG00000115267	7.59071	51.0093	3.23285e-08	5.63451e-06
ENSG00000157601	8.79154	50.6347	3.48709e-08	5.95725e-06
ENSG00000132471	7.01636	50.6159	3.50039e-08	5.95725e-06
ENSG00000237022	8.9088	50.2204	3.7931e-08	6.28929e-06
ENSG00000105939	7.98495	50.1882	3.81809e-08	6.28929e-06
ENSG00000255717	6.72137	50.1781	3.82592e-08	6.28929e-06
ENSG00000204389	7.77681	50.0137	3.95639e-08	6.43069e-06
ENSG00000168439	8.6333	49.0304	4.8416e-08	7.78207e-06
ENSG00000168062	5.39553	48.4962	5.40851e-08	8.59774e-06
ENSG00000197142	3.30355	48.379	5.54209e-08	8.71434e-06
ENSG00000134198	1.67147	48.1491	5.81441e-08	9.04423e-06
ENSG00000101846	4.56779	47.992	6.00851e-08	9.24672e-06
ENSG00000106785	6.36082	47.8997	6.12584e-08	9.32804e-06
ENSG00000134716	3.02631	48.3517	6.56037e-08	9.88566e-06
ENSG00000139318	7.02432	47.1894	7.11373e-08	1.05413e-05
ENSG00000084693	5.15968	47.1646	7.15127e-08	1.05413e-05
ENSG00000128422	11.9817	47.1232	7.21405e-08	1.05413e-05
ENSG00000167004	9.37652	46.9241	7.52503e-08	1.08857e-05
ENSG00000105287	6.58845	46.7297	7.84223e-08	1.12322e-05
ENSG00000133401	3.47335	46.6002	8.0615e-08	1.12805e-05
ENSG00000140450	5.93455	46.5419	8.16241e-08	1.12805e-05
ENSG00000128284	2.86106	46.5027	8.23094e-08	1.12805e-05
ENSG00000173530	6.14708	46.4876	8.25749e-08	1.12805e-05
ENSG00000163644	4.30398	46.4633	8.30032e-08	1.12805e-05
ENSG00000105675	-0.796336	46.4388	8.3438e-08	1.12805e-05
ENSG00000138135	3.24179	46.382	8.44571e-08	1.13126e-05
ENSG00000135363	2.19301	46.3047	8.58644e-08	1.13955e-05
ENSG00000172893	7.40841	46.1867	8.80606e-08	1.15808e-05
ENSG00000044574	10.6647	46.0221	9.12244e-08	1.18391e-05
ENSG00000184232	4.71507	45.9998	9.16616e-08	1.18391e-05
ENSG00000173193	7.85634	45.9033	9.35831e-08	1.19803e-05
ENSG00000140853	5.47631	45.7717	9.62702e-08	1.22162e-05
ENSG00000131203	4.12125	45.4971	1.02147e-07	1.28492e-05
ENSG00000120549	6.287	45.3722	1.04944e-07	1.30872e-05
ENSG00000100342	7.70316	45.0051	1.13646e-07	1.40513e-05
ENSG00000125818	7.23505	44.9648	1.14648e-07	1.40551e-05
ENSG00000156587	7.09041	44.7632	1.19799e-07	1.45631e-05
ENSG00000221963	6.48323	44.6068	1.23962e-07	1.49436e-05
ENSG00000168016	6.09355	44.2475	1.34121e-07	1.60347e-05
ENSG00000185651	7.35464	44.2061	1.35345e-07	1.60484e-05
ENSG00000131876	6.12276	44.0469	1.40174e-07	1.63772e-05
ENSG00000185624	10.3308	44.0401	1.40382e-07	1.63772e-05
ENSG00000206468	5.04438	43.9853	1.42087e-07	1.64435e-05
ENSG00000135148	6.0492	43.7857	1.48491e-07	1.70482e-05
ENSG00000182782	4.17232	43.674	1.52206e-07	1.73372e-05
ENSG00000182179	3.97232	43.3755	1.62628e-07	1.83795e-05
ENSG00000148677	3.27376	43.3204	1.64635e-07	1.84621e-05
ENSG00000182472	3.02991	43.2579	1.66939e-07	1.85764e-05
ENSG00000102524	1.74665	43.0081	1.76506e-07	1.94911e-05
ENSG00000111331	8.85738	42.9629	1.78298e-07	1.95398e-05
ENSG00000154451	4.14387	42.7917	1.85263e-07	2.01505e-05
ENSG00000274779	6.74014	42.4028	2.02179e-07	2.17074e-05
ENSG00000067064	7.38549	42.394	2.02579e-07	2.17074e-05
ENSG00000106571	2.46471	43.6638	2.05116e-07	2.18177e-05
ENSG00000116161	7.15692	42.2334	2.1005e-07	2.21795e-05
ENSG00000168389	4.57125	42.1692	2.13118e-07	2.23403e-05
ENSG00000101188	-0.978295	42.0103	2.20922e-07	2.29918e-05
ENSG00000147383	6.24407	41.7783	2.32857e-07	2.40608e-05
ENSG00000076356	5.52111	41.5991	2.42546e-07	2.48842e-05
ENSG00000206437	2.34444	41.4099	2.53244e-07	2.57988e-05
ENSG00000198959	9.5813	41.2801	2.60868e-07	2.63896e-05
ENSG00000105825	7.99941	41.1544	2.68488e-07	2.69719e-05
ENSG00000185745	9.92333	41.0196	2.76915e-07	2.76265e-05
ENSG00000236443	6.02828	40.8963	2.84875e-07	2.8226e-05
ENSG00000079459	8.42508	40.7041	2.97766e-07	2.93026e-05
ENSG00000225492	0.574393	40.4576	3.15217e-07	3.08103e-05
ENSG00000173110	3.10314	40.2463	3.31037e-07	3.21395e-05
ENSG00000173114	0.0325876	41.35	3.3907e-07	3.26999e-05
ENSG00000126067	7.59732	39.3729	4.0595e-07	3.88905e-05
ENSG00000078081	5.55125	39.1898	4.23822e-07	4.03356e-05
ENSG00000135625	-0.924218	40.8191	4.40946e-07	4.14616e-05
ENSG00000101294	7.79017	39.0177	4.41385e-07	4.14616e-05
ENSG00000004866	4.25199	38.9607	4.47369e-07	4.17525e-05
ENSG00000163131	6.11022	38.4857	5.0072e-07	4.64321e-05
ENSG00000130638	7.18429	38.4489	5.0513e-07	4.65428e-05
ENSG00000145020	1.72184	38.1023	5.48704e-07	5.01168e-05
ENSG00000105402	6.95383	38.086	5.50848e-07	5.01168e-05
ENSG00000142765	3.89423	38.0508	5.55512e-07	5.02252e-05
ENSG00000081052	4.12789	37.9329	5.71444e-07	5.13448e-05
ENSG00000065618	10.2536	37.7556	5.96308e-07	5.32481e-05
ENSG00000278519	7.07207	37.6634	6.09688e-07	5.38264e-05
ENSG00000110108	6.30541	37.6461	6.1223e-07	5.38264e-05
ENSG00000168916	3.40992	37.6239	6.15518e-07	5.38264e-05
ENSG00000065978	9.77025	37.6094	6.17668e-07	5.38264e-05
ENSG00000139211	8.65234	37.4899	6.3574e-07	5.50695e-05
ENSG00000132256	6.35646	37.3142	6.6333e-07	5.71174e-05
ENSG00000237216	2.41176	37.2674	6.70903e-07	5.7235e-05
ENSG00000182393	6.17317	42.8701	6.73952e-07	5.7235e-05
ENSG00000163902	8.3952	37.2169	6.79158e-07	5.7235e-05
ENSG00000165516	5.07875	37.2087	6.80521e-07	5.7235e-05
ENSG00000168010	2.57054	37.1646	6.87827e-07	5.75151e-05
ENSG00000118160	0.238532	37.6117	6.97478e-07	5.79869e-05
ENSG00000152778	5.9589	37.0611	7.05346e-07	5.83059e-05
ENSG00000118515	5.71273	37.0359	7.09668e-07	5.83298e-05
ENSG00000113108	2.76744	36.906	7.32472e-07	5.98641e-05
ENSG00000023318	6.77943	36.7917	7.53157e-07	6.12088e-05
ENSG00000166473	2.9681	36.6905	7.72006e-07	6.23901e-05
ENSG00000004468	3.82585	37.6719	7.80799e-07	6.27502e-05
ENSG00000079332	7.13581	36.5773	7.93687e-07	6.31719e-05
ENSG00000113273	4.66011	36.5717	7.9478e-07	6.31719e-05
ENSG00000159167	5.48286	36.2819	8.53343e-07	6.7456e-05
ENSG00000081803	1.37511	36.1422	8.83184e-07	6.94355e-05
ENSG00000086061	8.98798	36.1098	8.90277e-07	6.95434e-05
ENSG00000223531	4.79205	36.0921	8.94171e-07	6.95434e-05
ENSG00000136514	3.55933	36.5193	9.05707e-07	7.0064e-05
ENSG00000130775	4.48305	35.9714	9.21187e-07	7.05581e-05
ENSG00000153993	0.812935	35.9685	9.2185e-07	7.05581e-05
ENSG00000134030	5.29797	35.6666	9.93409e-07	7.54022e-05
ENSG00000055163	5.21441	35.6579	9.95563e-07	7.54022e-05
ENSG00000198125	2.22656	35.4374	1.05165e-06	7.90923e-05
ENSG00000120341	2.58759	39.6686	1.05838e-06	7.90923e-05
ENSG00000138646	6.68285	35.403	1.06069e-06	7.90923e-05
ENSG00000083444	7.45504	35.3781	1.06729e-06	7.91767e-05
ENSG00000239836	5.77005	35.3399	1.07753e-06	7.94501e-05
ENSG00000166483	5.02829	35.3234	1.08196e-06	7.94501e-05
ENSG00000112343	5.98512	35.2595	1.09934e-06	8.00972e-05
ENSG00000224032	4.44997	35.2504	1.10185e-06	8.00972e-05
ENSG00000245532	8.79378	35.1264	1.13655e-06	8.22066e-05
ENSG00000100226	5.61586	34.7843	1.2384e-06	8.91278e-05
ENSG00000142168	7.83776	34.6677	1.27528e-06	9.10739e-05
ENSG00000196352	6.87965	34.6591	1.27803e-06	9.10739e-05
ENSG00000119915	0.0609722	34.5585	1.31088e-06	9.2957e-05
ENSG00000155368	8.04438	34.412	1.36031e-06	9.59917e-05
ENSG00000171497	6.09958	33.8703	1.56098e-06	0.000109617
ENSG00000110446	3.11493	33.7881	1.59411e-06	0.000111403
ENSG00000130234	11.8505	33.6438	1.654e-06	0.000115032
ENSG00000166598	10.626	33.5707	1.68529e-06	0.000116648
ENSG00000205420	12.2575	34.8249	1.71883e-06	0.000118323
ENSG00000159346	7.55875	33.4779	1.72585e-06	0.000118323
ENSG00000116574	3.64017	33.4568	1.73523e-06	0.000118405
ENSG00000105929	0.975671	33.3935	1.76368e-06	0.000119781
ENSG00000077522	0.0688204	33.2794	1.81622e-06	0.000122773
ENSG00000188613	1.91823	33.1734	1.86654e-06	0.000125588
ENSG00000185339	3.42612	33.0357	1.93405e-06	0.000128819
ENSG00000168256	6.06896	33.0344	1.93473e-06	0.000128819
ENSG00000100325	6.09107	33.0213	1.94127e-06	0.000128819
ENSG00000177943	3.04312	32.9942	1.95493e-06	0.000129133
ENSG00000160752	7.95414	32.8403	2.03439e-06	0.000133401
ENSG00000243612	2.32507	32.8335	2.03799e-06	0.000133401
ENSG00000225178	3.31959	32.8016	2.05493e-06	0.000133904
ENSG00000171855	5.93605	32.6752	2.12352e-06	0.000137618
ENSG00000103415	6.72992	32.6617	2.13096e-06	0.000137618
ENSG00000206337	2.51874	32.6309	2.14812e-06	0.00013811
ENSG00000124102	4.74261	32.6049	2.16269e-06	0.000138431
ENSG00000162654	5.53501	32.4545	2.24913e-06	0.00014333
ENSG00000204397	1.99447	32.8248	2.26518e-06	0.000143373
ENSG00000182117	7.33087	32.4197	2.26963e-06	0.000143373
ENSG00000188643	9.3339	32.3914	2.28644e-06	0.000143807
ENSG00000198805	7.56005	32.3263	2.32567e-06	0.000145435
ENSG00000129451	5.84943	32.3152	2.33243e-06	0.000145435
ENSG00000154025	2.98416	31.9805	2.54633e-06	0.000158091
ENSG00000140398	2.42029	31.932	2.579e-06	0.000159435
ENSG00000151929	7.42553	31.9122	2.59246e-06	0.000159585
ENSG00000269893	5.50283	31.844	2.63943e-06	0.000161788
ENSG00000179583	1.30219	32.1848	2.66973e-06	0.000162955
ENSG00000105227	2.5076	31.7466	2.70813e-06	0.000164604
ENSG00000077238	6.7796	31.5652	2.84109e-06	0.000171963
ENSG00000123609	5.73301	31.4261	2.94773e-06	0.000177675
ENSG00000179029	3.25038	31.3542	3.00449e-06	0.000180344
ENSG00000171703	3.42487	31.2646	3.07692e-06	0.000183806
ENSG00000148411	5.62586	31.2349	3.10128e-06	0.000183806
ENSG00000178919	3.43134	31.2277	3.10721e-06	0.000183806
ENSG00000168961	4.83425	31.2208	3.11298e-06	0.000183806
ENSG00000255398	3.78915	31.1433	3.17787e-06	0.000186874
ENSG00000181381	7.148	31.116	3.20105e-06	0.000187475
ENSG00000137094	3.97915	30.9629	3.33459e-06	0.000194509
ENSG00000071054	8.60965	30.938	3.35681e-06	0.000195019
ENSG00000153066	5.86784	30.7878	3.49453e-06	0.000201606
ENSG00000205978	4.94203	30.784	3.49807e-06	0.000201606
ENSG00000112110	6.24298	30.6583	3.61812e-06	0.000207697
ENSG00000197110	5.75505	31.3135	3.70626e-06	0.000211916
ENSG00000178773	5.03399	30.4877	3.78795e-06	0.000215449
ENSG00000165046	3.68352	30.478	3.79783e-06	0.000215449
ENSG00000189001	4.69144	30.444	3.83283e-06	0.00021628
ENSG00000258713	-1.47132	31.579	3.85259e-06	0.00021628
ENSG00000140464	7.09345	30.4098	3.86834e-06	0.00021628
ENSG00000090273	7.24159	30.4016	3.87686e-06	0.00021628
ENSG00000130589	8.00012	30.3917	3.88724e-06	0.00021628
ENSG00000228357	3.18185	30.2702	4.0169e-06	0.000222638
ENSG00000164342	3.66914	30.2151	4.07719e-06	0.000225117
ENSG00000120949	-1.33195	30.9193	4.10405e-06	0.000225739
ENSG00000151376	3.74868	30.1169	4.18709e-06	0.000229434
ENSG00000126709	8.20737	30.0406	4.27462e-06	0.000233346
ENSG00000282307	3.88744	29.9811	4.3442e-06	0.000236242
ENSG00000147676	6.78238	30.3072	4.36717e-06	0.000236242
ENSG00000077264	0.0223166	29.9537	4.37666e-06	0.000236242
ENSG00000178381	5.35334	29.8763	4.46972e-06	0.000240368
ENSG00000167771	0.77375	29.8597	4.48999e-06	0.000240564
ENSG00000145246	5.03848	29.8439	4.50929e-06	0.000240706
ENSG00000143369	6.14684	29.794	4.57097e-06	0.000243101
ENSG00000154217	4.57995	29.716	4.66921e-06	0.000247417
ENSG00000187608	8.66346	29.6993	4.69059e-06	0.000247643
ENSG00000196141	7.96277	29.5833	4.84155e-06	0.000254683
ENSG00000130203	4.18711	29.5478	4.88882e-06	0.000256238
ENSG00000180616	0.245989	29.4433	5.03068e-06	0.000262721
ENSG00000167702	5.45569	29.4174	5.06652e-06	0.000263388
ENSG00000184979	5.87406	29.4078	5.07987e-06	0.000263388
ENSG00000276886	3.65323	30.0602	5.13734e-06	0.000265417
ENSG00000188747	2.30386	29.3434	5.17053e-06	0.000266181
ENSG00000120694	8.04059	29.3145	5.21163e-06	0.000267345
ENSG00000159263	4.10538	29.2959	5.23844e-06	0.000267771
ENSG00000115415	9.35008	29.2796	5.26189e-06	0.000268023
ENSG00000011422	7.43891	29.0759	5.56545e-06	0.00028249
ENSG00000171462	1.74275	29.0509	5.60388e-06	0.000283238
ENSG00000108691	6.62563	29.0409	5.61934e-06	0.000283238
ENSG00000185101	4.882	28.9835	5.7092e-06	0.000286768
ENSG00000138642	5.72605	28.9673	5.73469e-06	0.000287052
ENSG00000152689	3.88052	28.9403	5.7777e-06	0.000288207
ENSG00000196981	3.48248	28.8025	6.00231e-06	0.000298383
ENSG00000135253	0.274282	31.5083	6.04086e-06	0.000299271
ENSG00000121060	7.82251	28.7155	6.14883e-06	0.00030358
ENSG00000111801	3.40303	28.6089	6.33355e-06	0.000311637
ENSG00000184602	4.66005	28.5924	6.36272e-06	0.000311912
ENSG00000026508	9.89982	28.5813	6.38228e-06	0.000311912
ENSG00000131650	1.35698	28.5677	6.40653e-06	0.000312043
ENSG00000096384	10.9563	28.5398	6.4564e-06	0.000313417
ENSG00000105953	7.25592	28.5257	6.48186e-06	0.000313601
ENSG00000105655	4.47519	28.4928	6.54149e-06	0.000315431
ENSG00000088882	-0.989589	33.2095	6.66349e-06	0.000319197
ENSG00000071082	9.39885	28.4264	6.66373e-06	0.000319197
ENSG00000131462	6.68153	28.3845	6.74208e-06	0.000321884
ENSG00000101197	1.9704	28.3624	6.78365e-06	0.000322804
ENSG00000153558	4.07699	28.3387	6.82882e-06	0.000323887
ENSG00000065621	3.08381	28.3201	6.86427e-06	0.000324505
ENSG00000067225	12.0964	28.1591	7.18064e-06	0.000337443
ENSG00000064115	7.55852	28.1529	7.19297e-06	0.000337443
ENSG00000156711	6.05613	28.1455	7.20793e-06	0.000337443
ENSG00000110092	8.69185	28.1295	7.24037e-06	0.000337869
ENSG00000100767	3.92564	28.0394	7.42565e-06	0.0003454
ENSG00000105835	8.75059	27.9632	7.58643e-06	0.000351748
ENSG00000230082	1.68513	27.9264	7.66519e-06	0.000353197
ENSG00000110917	8.11959	27.9193	7.68058e-06	0.000353197
ENSG00000160886	1.06499	28.5476	7.69094e-06	0.000353197
ENSG00000170631	2.95924	27.8703	7.78716e-06	0.000356484
ENSG00000198546	4.39435	27.821	7.89615e-06	0.000360333
ENSG00000101347	6.32394	27.7964	7.95096e-06	0.000361694
ENSG00000104805	7.67815	27.6816	8.21276e-06	0.000372432
ENSG00000110455	3.45633	27.6332	8.32583e-06	0.000375657
ENSG00000185189	5.86815	27.6193	8.35864e-06	0.000375657
ENSG00000135318	8.02381	27.618	8.36178e-06	0.000375657
ENSG00000162576	1.33063	27.4858	8.68054e-06	0.000388328
ENSG00000128335	7.0864	27.4757	8.70558e-06	0.000388328
ENSG00000168685	2.58607	27.4681	8.72437e-06	0.000388328
ENSG00000110315	5.57413	27.3772	8.95232e-06	0.000397252
ENSG00000130787	6.17911	27.3205	9.09763e-06	0.000402466
ENSG00000133083	1.31756	27.2546	9.26979e-06	0.000408831
ENSG00000172667	4.67066	27.1266	9.61397e-06	0.000422722
ENSG00000176463	5.47211	27.092	9.70939e-06	0.000424456
ENSG00000143761	8.73298	27.0861	9.72572e-06	0.000424456
ENSG00000103222	8.08654	27.0805	9.74141e-06	0.000424456
ENSG00000110876	1.27881	27.0632	9.7896e-06	0.000425274
ENSG00000115112	5.29343	26.931	1.01667e-05	0.000440336
ENSG00000109971	11.4514	26.8	1.05556e-05	0.000455811
ENSG00000100567	7.10544	26.7189	1.08042e-05	0.000465159
ENSG00000102970	-0.948638	26.982	1.08604e-05	0.000466193
ENSG00000140319	7.91268	26.6612	1.09846e-05	0.000468929
ENSG00000226173	7.76745	26.6599	1.0989e-05	0.000468929
ENSG00000100591	8.08304	26.6476	1.10277e-05	0.000469197
ENSG00000132554	-0.755677	30.1874	1.12144e-05	0.000475345
ENSG00000103253	3.33344	26.582	1.12379e-05	0.000475345
ENSG00000004455	7.2991	26.5695	1.12787e-05	0.000475677
ENSG00000169245	7.98643	26.5377	1.13823e-05	0.000478651
ENSG00000169248	6.94869	26.5245	1.14257e-05	0.000479086
ENSG00000102878	2.80522	26.497	1.15169e-05	0.000481512
ENSG00000266904	-0.188792	26.4837	1.15609e-05	0.000481958
ENSG00000254860	1.64167	26.4233	1.17644e-05	0.000489036
ENSG00000078098	2.56515	26.4032	1.18329e-05	0.000490472
ENSG00000274538	6.12041	26.2683	1.23035e-05	0.000508522
ENSG00000274233	7.20063	26.2173	1.24869e-05	0.000514633
ENSG00000143870	9.00501	26.1753	1.26399e-05	0.000518189
ENSG00000185722	7.08833	26.1739	1.26449e-05	0.000518189
ENSG00000095794	4.99821	26.1451	1.2751e-05	0.000521063
ENSG00000163348	5.27698	26.0277	1.31934e-05	0.000537622
ENSG00000225783	1.57598	26.0081	1.3269e-05	0.000539185
ENSG00000214174	2.8806	25.9933	1.33264e-05	0.000539999
ENSG00000121413	3.93736	25.964	1.34404e-05	0.000543099
ENSG00000153563	-0.092766	25.9351	1.35539e-05	0.000546158
ENSG00000112335	7.48874	25.8921	1.37248e-05	0.000551508
ENSG00000115257	0.830024	25.7635	1.42499e-05	0.000571023
ENSG00000163823	0.0544405	33.1586	1.43053e-05	0.000571163
ENSG00000196954	6.00579	25.7358	1.43657e-05	0.000571163
ENSG00000109861	8.18303	25.7284	1.43969e-05	0.000571163
ENSG00000198626	-0.0237039	25.7085	1.4481e-05	0.000571163
ENSG00000089902	6.02766	25.7032	1.45036e-05	0.000571163
ENSG00000104892	3.72592	25.6922	1.455e-05	0.000571163
ENSG00000265972	8.77393	25.6794	1.46049e-05	0.000571163
ENSG00000115266	2.14875	25.6791	1.46061e-05	0.000571163
ENSG00000149257	7.68521	25.6785	1.46088e-05	0.000571163
ENSG00000215252	4.52235	25.6382	1.4782e-05	0.00057638
ENSG00000172201	1.05782	25.6167	1.48755e-05	0.000577103
ENSG00000115604	2.114	25.6136	1.48888e-05	0.000577103
ENSG00000196562	6.71944	25.6064	1.49203e-05	0.000577103
ENSG00000068028	4.89506	25.5526	1.51574e-05	0.000584713
ENSG00000079263	0.705354	25.7858	1.52748e-05	0.000587629
ENSG00000002016	3.68553	25.5176	1.53143e-05	0.000587629
ENSG00000198719	2.42388	25.4916	1.54316e-05	0.000590565
ENSG00000213928	6.43121	25.4383	1.56751e-05	0.000598299
ENSG00000118242	4.8719	25.4278	1.57236e-05	0.000598573
ENSG00000236490	7.83984	25.304	1.63071e-05	0.000619155
ENSG00000116584	6.26507	25.2747	1.64484e-05	0.000621487
ENSG00000134717	5.60325	25.2735	1.64544e-05	0.000621487
ENSG00000100100	4.57457	25.26	1.65199e-05	0.000622336
ENSG00000133106	4.92115	25.4654	1.67572e-05	0.000629636
ENSG00000169031	3.34028	25.1375	1.71284e-05	0.000641915
ENSG00000188089	1.15916	28.3494	1.7257e-05	0.000643619
ENSG00000187098	4.72062	25.1111	1.72628e-05	0.000643619
ENSG00000105371	0.810596	25.3293	1.74326e-05	0.000648277
ENSG00000143412	2.25244	25.0412	1.76237e-05	0.000653703
ENSG00000189143	6.83497	24.9204	1.82662e-05	0.000675637
ENSG00000169184	3.82513	24.9046	1.83521e-05	0.000675637
ENSG00000183709	5.896	27.5944	1.83551e-05	0.000675637
ENSG00000176473	3.37265	24.863	1.85802e-05	0.000682187
ENSG00000166825	3.70259	24.8376	1.87207e-05	0.000685603
ENSG00000228223	3.54097	24.7063	1.94669e-05	0.000711131
ENSG00000134243	5.67417	24.6402	1.98545e-05	0.000723463
ENSG00000138131	2.20427	24.5852	2.01827e-05	0.000733576
ENSG00000104951	2.19619	24.5664	2.02967e-05	0.000734122
ENSG00000182944	8.09783	24.566	2.02992e-05	0.000734122
ENSG00000138735	2.57874	24.5274	2.05342e-05	0.000740769
ENSG00000170315	9.56148	24.5077	2.06559e-05	0.000743302
ENSG00000100911	7.24616	24.4905	2.07626e-05	0.000745288
ENSG00000100129	8.12812	24.464	2.09279e-05	0.000749365
ENSG00000145819	6.18565	24.3692	2.15306e-05	0.000769042
ENSG00000188766	3.28546	24.2791	2.21205e-05	0.000788167
ENSG00000164651	-0.768154	24.2425	2.23653e-05	0.00079493
ENSG00000089006	7.43518	24.2098	2.25863e-05	0.000800816
ENSG00000160323	1.47642	24.1493	2.30013e-05	0.000813538
ENSG00000132792	6.33656	24.1235	2.31804e-05	0.000817872
ENSG00000163814	7.67275	24.1123	2.32584e-05	0.000818629
ENSG00000164331	4.23382	24.0341	2.38136e-05	0.000836134
ENSG00000197451	7.84582	23.9731	2.42559e-05	0.000849603
ENSG00000235134	-0.617523	23.9492	2.44319e-05	0.000851883
ENSG00000170430	3.80627	23.9483	2.44388e-05	0.000851883
ENSG00000101670	5.33015	23.9109	2.47166e-05	0.000859497
ENSG00000197283	3.69576	23.9006	2.4794e-05	0.000860102
ENSG00000138378	3.44928	23.8927	2.48529e-05	0.000860102
ENSG00000125266	5.90963	23.8103	2.5481e-05	0.000879734
ENSG00000100938	5.88281	23.7228	2.61657e-05	0.000901223
ENSG00000198900	7.40901	23.6491	2.67581e-05	0.000919437
ENSG00000100311	5.13194	23.6315	2.69021e-05	0.000922192
ENSG00000020426	5.25961	23.62	2.69962e-05	0.000923074
ENSG00000145623	7.9827	23.6128	2.70554e-05	0.000923074
ENSG00000155287	5.3717	23.5604	2.74903e-05	0.000935706
ENSG00000104549	7.70592	23.535	2.77033e-05	0.000940743
ENSG00000197265	6.18129	23.4932	2.80588e-05	0.000950582
ENSG00000137628	6.59903	23.4476	2.84511e-05	0.00096082
ENSG00000013619	3.49537	23.4427	2.84938e-05	0.00096082
ENSG00000108518	10.4329	23.4271	2.86299e-05	0.000963162
ENSG00000141574	3.6629	23.3787	2.9056e-05	0.000975229
ENSG00000225950	1.84704	23.3407	2.93951e-05	0.000984329
ENSG00000075415	8.81368	23.2629	3.01032e-05	0.00100571
ENSG00000145220	4.85473	23.2469	3.02517e-05	0.00100835
ENSG00000188229	8.98899	23.2342	3.03694e-05	0.00100994
ENSG00000160190	4.47504	23.2086	3.06089e-05	0.00101557
ENSG00000173349	3.88219	23.185	3.08303e-05	0.00102057
ENSG00000135378	4.75441	23.1578	3.10892e-05	0.0010268
ENSG00000120437	6.36992	23.1462	3.11996e-05	0.00102809
ENSG00000006118	7.69559	23.1273	3.13814e-05	0.00103174
ENSG00000186301	0.946857	23.1012	3.1634e-05	0.00103768
ENSG00000183723	6.22219	22.9606	3.30312e-05	0.00108106
ENSG00000223705	3.27506	22.896	3.36962e-05	0.00110034
ENSG00000153786	6.88598	22.845	3.42295e-05	0.00111523
ENSG00000132563	2.54574	22.8355	3.43306e-05	0.00111602
ENSG00000162004	2.17894	22.7441	3.53138e-05	0.00114333
ENSG00000088833	7.05787	22.7427	3.53288e-05	0.00114333
ENSG00000113732	7.65191	22.73	3.54678e-05	0.00114526
ENSG00000099917	6.75006	22.6729	3.61009e-05	0.0011616
ENSG00000124256	3.30063	23.1019	3.61691e-05	0.0011616
ENSG00000260630	1.91835	22.6575	3.62733e-05	0.0011616
ENSG00000075785	8.44922	22.6555	3.6295e-05	0.0011616
ENSG00000013588	8.77845	22.648	3.63802e-05	0.00116176
ENSG00000281300	6.23609	22.6205	3.66912e-05	0.00116911
ENSG00000198947	3.09176	22.6084	3.68291e-05	0.00117092
ENSG00000179913	5.07434	22.5811	3.71423e-05	0.00117829
ENSG00000179115	6.29753	22.4934	3.81674e-05	0.00120816
ENSG00000173531	2.05426	22.4621	3.85408e-05	0.00121732
ENSG00000147400	6.35218	22.454	3.86377e-05	0.00121772
ENSG00000186470	4.68611	22.4421	3.87809e-05	0.00121957
ENSG00000131069	5.76295	22.4305	3.89211e-05	0.00122133
ENSG00000105185	7.49195	22.4169	3.9086e-05	0.00122385
ENSG00000157350	4.99422	22.3171	4.03209e-05	0.00125829
ENSG00000197043	6.17093	22.314	4.03598e-05	0.00125829
ENSG00000141542	3.41413	22.3067	4.0451e-05	0.00125842
ENSG00000117115	2.08018	22.2822	4.07613e-05	0.00126535
ENSG00000116096	6.22921	22.2686	4.09347e-05	0.00126561
ENSG00000007255	3.90632	22.2674	4.09506e-05	0.00126561
ENSG00000072849	5.90876	22.261	4.10322e-05	0.00126561
ENSG00000126247	9.26117	22.2331	4.13914e-05	0.0012727
ENSG00000242125	5.10909	22.2295	4.14379e-05	0.0012727
ENSG00000109689	4.73053	22.1743	4.21586e-05	0.00129209
ENSG00000153253	0.53355	22.7909	4.2608e-05	0.0013031
ENSG00000101331	-1.33076	22.7813	4.27301e-05	0.00130408
ENSG00000186847	10.9982	24.6815	4.28526e-05	0.00130507
ENSG00000179331	0.136921	25.5563	4.34483e-05	0.00132043
ENSG00000100418	6.1879	22.0567	4.374e-05	0.00132651
ENSG00000164111	9.04251	22.0067	4.44312e-05	0.00134168
ENSG00000101298	4.06767	22.0062	4.44374e-05	0.00134168
ENSG00000169733	4.82112	22.0004	4.45186e-05	0.00134168
ENSG00000011590	0.491138	21.9728	4.49059e-05	0.00135054
ENSG00000180346	3.58172	21.9328	4.54741e-05	0.00136301
ENSG00000108788	6.16321	21.9303	4.5509e-05	0.00136301
ENSG00000261824	2.98209	21.8992	4.59571e-05	0.00137359
ENSG00000164050	6.4559	21.8893	4.61e-05	0.00137501
ENSG00000067182	8.02061	21.87	4.63811e-05	0.0013805
ENSG00000167461	6.48544	21.8635	4.64748e-05	0.0013805
ENSG00000142178	7.88107	23.6083	4.67201e-05	0.00138494
ENSG00000155189	5.7688	21.8294	4.69769e-05	0.00138662
ENSG00000221978	6.57573	21.8288	4.69864e-05	0.00138662
ENSG00000160710	8.91426	21.8235	4.70642e-05	0.00138662
ENSG00000178234	5.42417	21.8163	4.71705e-05	0.00138693
ENSG00000058799	4.90761	21.8054	4.73325e-05	0.00138887
ENSG00000125871	5.49025	21.7843	4.76484e-05	0.00139395
ENSG00000106397	6.50526	21.7723	4.78296e-05	0.00139395
ENSG00000197646	2.61198	21.9654	4.78554e-05	0.00139395
ENSG00000184205	5.11881	21.7682	4.78912e-05	0.00139395
ENSG00000182326	7.33022	21.7453	4.82378e-05	0.00140122
ENSG00000145216	5.87467	21.7148	4.87044e-05	0.00141194
ENSG00000122042	4.64694	21.6811	4.9226e-05	0.00142421
