# Supplementary material for: Identification of transcriptional regulatory network associated with response of host epithelial cells to SARS-CoV-2
Source: Sci Rep. 2021 Dec 14;11:23928. doi: 10.1038/s41598-021-03309-5 (PMC8671548; doi:10.1038/s41598-021-03309-5)
Supplement: Supplementary file 4 — Supplementary Table S3. [file 41598_2021_3309_MOESM4_ESM.xlsx]

## Sheet: README
Supplementary Table S3
The full list of TFs ranked based on the number of COVID-19-relevant target genes identified by InPheRNo in the SvOV network.
Identification of transcriptional regulatory network associated with response of host epithelial cells to SARS-CoV-2
Chen Su1, Simon Rousseau2,3*, and Amin Emad 1,2,4*
1Department of Electrical and Computer Engineering, McGill University, Montréal, QC, Canada
2The Meakins-Christie Laboratories at the Research Institute of the McGill University Heath Centre Research Institute, McGill University, Montréal, QC, Canada
3Department of Medicine, Faculty of Medicine, McGill University, Montréal, QC, Canada
4Mila, Quebec AI Institute, Montréal, QC, Canada
*Corresponding Author information:
Amin Emad			Simon Rousseau
Email: amin.emad@mcgill.ca			Email: simon.rousseau@mcgill.ca

## Sheet: SvOV
Main factor: SARS-Cov-2 vs other viruses (SvOV): i.e. RSV; IAV; IAVdNS1; HPIV3 Confounders: cell type (i.e. NHBE; A549; Calu3); timepoint
Gene stable ID	Gene name	Num COVID19-relevant Targets (out of 475)	Percentage of COVID19-relevant targets
ENSG00000115415	STAT1	28	5.89474
ENSG00000170581	STAT2	14	2.94737
ENSG00000108788	MLX	13	2.73684
ENSG00000135625	EGR4	7	1.47368
ENSG00000089902	RCOR1	7	1.47368
ENSG00000185404	SP140L	7	1.47368
ENSG00000141510	TP53	6	1.26316
ENSG00000167771	RCOR2	6	1.26316
ENSG00000125952	MAX	6	1.26316
ENSG00000162714	ZNF496	6	1.26316
ENSG00000196700	ZNF512B	5	1.05263
ENSG00000101665	SMAD7	5	1.05263
ENSG00000177732	SOX12	5	1.05263
ENSG00000168310	IRF2	5	1.05263
ENSG00000165259	HDX	5	1.05263
ENSG00000120738	EGR1	5	1.05263
ENSG00000135899	SP110	5	1.05263
ENSG00000213928	IRF9	5	1.05263
ENSG00000166478	ZNF143	5	1.05263
ENSG00000008441	NFIX	5	1.05263
ENSG00000011590	ZBTB32	5	1.05263
ENSG00000178919	FOXE1	4	0.842105
ENSG00000033800	PIAS1	4	0.842105
ENSG00000126778	SIX1	4	0.842105
ENSG00000105516	DBP	4	0.842105
ENSG00000168062	BATF2	4	0.842105
ENSG00000067066	SP100	4	0.842105
ENSG00000182158	CREB3L2	4	0.842105
ENSG00000111249	CUX2	3	0.631579
ENSG00000186448	ZNF197	3	0.631579
ENSG00000130844	ZNF331	3	0.631579
ENSG00000112033	PPARD	3	0.631579
ENSG00000185669	SNAI3	3	0.631579
ENSG00000140548	ZNF710	3	0.631579
ENSG00000121413	ZSCAN18	3	0.631579
ENSG00000196247	ZNF107	3	0.631579
ENSG00000136770	DNAJC1	3	0.631579
ENSG00000083307	GRHL2	3	0.631579
ENSG00000100219	XBP1	3	0.631579
ENSG00000065978	YBX1	3	0.631579
ENSG00000138073	PREB	3	0.631579
ENSG00000198205	ZXDA	3	0.631579
ENSG00000167785	ZNF558	2	0.421053
ENSG00000117036	ETV3	2	0.421053
ENSG00000117318	ID3	2	0.421053
ENSG00000143995	MEIS1	2	0.421053
ENSG00000143067	ZNF697	2	0.421053
ENSG00000136997	MYC	2	0.421053
ENSG00000135547	HEY2	2	0.421053
ENSG00000188283	ZNF383	2	0.421053
ENSG00000124444	ZNF576	2	0.421053
ENSG00000131061	ZNF341	2	0.421053
ENSG00000137203	TFAP2A	2	0.421053
ENSG00000167384	ZNF180	2	0.421053
ENSG00000198176	TFDP1	2	0.421053
ENSG00000125812	GZF1	2	0.421053
ENSG00000155090	KLF10	2	0.421053
ENSG00000196693	ZNF33B	2	0.421053
ENSG00000160973	FOXH1	2	0.421053
ENSG00000198464	ZNF480	2	0.421053
ENSG00000136451	VEZF1	2	0.421053
ENSG00000115568	ZNF142	2	0.421053
ENSG00000188171	ZNF626	2	0.421053
ENSG00000050344	NFE2L3	2	0.421053
ENSG00000174738	NR1D2	2	0.421053
ENSG00000081059	TCF7	2	0.421053
ENSG00000182742	HOXB4	2	0.421053
ENSG00000182986	ZNF320	2	0.421053
ENSG00000073584	SMARCE1	2	0.421053
ENSG00000099326	MZF1	2	0.421053
ENSG00000102878	HSF4	2	0.421053
ENSG00000063587	ZNF275	2	0.421053
ENSG00000103495	MAZ	2	0.421053
ENSG00000104447	TRPS1	2	0.421053
ENSG00000180479	ZNF571	2	0.421053
ENSG00000108312	UBTF	2	0.421053
ENSG00000079263	SP140	2	0.421053
ENSG00000196453	ZNF777	2	0.421053
ENSG00000006704	GTF2IRD1	2	0.421053
ENSG00000171163	ZNF692	2	0.421053
ENSG00000204946	ZNF783	2	0.421053
ENSG00000010030	ETV7	2	0.421053
ENSG00000186272	ZNF17	1	0.210526
ENSG00000162086	ZNF75A	1	0.210526
ENSG00000182979	MTA1	1	0.210526
ENSG00000152284	TCF7L1	1	0.210526
ENSG00000152804	HHEX	1	0.210526
ENSG00000153234	NR4A2	1	0.210526
ENSG00000184058	TBX1	1	0.210526
ENSG00000184939	ZFP90	1	0.210526
ENSG00000185252	ZNF74	1	0.210526
ENSG00000154227	CERS3	1	0.210526
ENSG00000187792	ZNF70	1	0.210526
ENSG00000154655	L3MBTL4	1	0.210526
ENSG00000185507	IRF7	1	0.210526
ENSG00000185513	L3MBTL1	1	0.210526
ENSG00000161551	ZNF577	1	0.210526
ENSG00000164379	FOXQ1	1	0.210526
ENSG00000157613	CREB3L1	1	0.210526
ENSG00000154957	ZNF18	1	0.210526
ENSG00000156150	ALX3	1	0.210526
ENSG00000185630	PBX1	1	0.210526
ENSG00000170631	ZNF16	1	0.210526
ENSG00000182318	ZSCAN22	1	0.210526
ENSG00000164651	SP8	1	0.210526
ENSG00000164736	SOX17	1	0.210526
ENSG00000150907	FOXO1	1	0.210526
ENSG00000170325	PRDM10	1	0.210526
ENSG00000171425	ZNF581	1	0.210526
ENSG00000169131	ZNF354A	1	0.210526
ENSG00000168813	ZNF507	1	0.210526
ENSG00000168779	SHOX2	1	0.210526
ENSG00000171469	ZNF561	1	0.210526
ENSG00000172201	ID4	1	0.210526
ENSG00000168286	THAP11	1	0.210526
ENSG00000172273	HINFP	1	0.210526
ENSG00000175832	ETV4	1	0.210526
ENSG00000178150	ZNF114	1	0.210526
ENSG00000179059	ZFP42	1	0.210526
ENSG00000179981	TSHZ1	1	0.210526
ENSG00000180318	ALX1	1	0.210526
ENSG00000167635	ZNF146	1	0.210526
ENSG00000167528	ZNF641	1	0.210526
ENSG00000167182	SP2	1	0.210526
ENSG00000167074	TEF	1	0.210526
ENSG00000167034	NKX3-1	1	0.210526
ENSG00000166888	STAT6	1	0.210526
ENSG00000180535	BHLHA15	1	0.210526
ENSG00000170653	ATF7	1	0.210526
ENSG00000166188	ZNF319	1	0.210526
ENSG00000165556	CDX2	1	0.210526
ENSG00000152192	POU4F1	1	0.210526
ENSG00000254093	PINX1	1	0.210526
ENSG00000148516	ZEB1	1	0.210526
ENSG00000111206	FOXM1	1	0.210526
ENSG00000106031	HOXA13	1	0.210526
ENSG00000106571	GLI3	1	0.210526
ENSG00000107187	LHX3	1	0.210526
ENSG00000108924	HLF	1	0.210526
ENSG00000109072	VTN	1	0.210526
ENSG00000109381	ELF2	1	0.210526
ENSG00000111087	GLI1	1	0.210526
ENSG00000111424	VDR	1	0.210526
ENSG00000116833	NR5A2	1	0.210526
ENSG00000112561	TFEB	1	0.210526
ENSG00000112658	SRF	1	0.210526
ENSG00000113387	SUB1	1	0.210526
ENSG00000113580	NR3C1	1	0.210526
ENSG00000114126	TFDP2	1	0.210526
ENSG00000115112	TFCP2L1	1	0.210526
ENSG00000115297	TLX2	1	0.210526
ENSG00000105991	HOXA1	1	0.210526
ENSG00000103460	TOX3	1	0.210526
ENSG00000103343	ZNF174	1	0.210526
ENSG00000102984	ZNF821	1	0.210526
ENSG00000007968	E2F2	1	0.210526
ENSG00000008083	JARID2	1	0.210526
ENSG00000016082	ISL1	1	0.210526
ENSG00000029153	ARNTL2	1	0.210526
ENSG00000029993	HMGB3	1	0.210526
ENSG00000052850	ALX4	1	0.210526
ENSG00000057657	PRDM1	1	0.210526
ENSG00000066827	ZFAT	1	0.210526
ENSG00000067082	KLF6	1	0.210526
ENSG00000068305	MEF2A	1	0.210526
ENSG00000069812	HES2	1	0.210526
ENSG00000076108	BAZ2A	1	0.210526
ENSG00000078246	TULP3	1	0.210526
ENSG00000085276	MECOM	1	0.210526
ENSG00000085644	ZNF213	1	0.210526
ENSG00000115966	ATF2	1	0.210526
ENSG00000118707	TGIF2	1	0.210526
ENSG00000147601	TERF1	1	0.210526
ENSG00000139624	CERS5	1	0.210526
ENSG00000132846	ZBED3	1	0.210526
ENSG00000134046	MBD2	1	0.210526
ENSG00000134107	BHLHE40	1	0.210526
ENSG00000136367	ZFHX2	1	0.210526
ENSG00000136826	KLF4	1	0.210526
ENSG00000138083	SIX3	1	0.210526
ENSG00000138378	STAT4	1	0.210526
ENSG00000140382	HMG20A	1	0.210526
ENSG00000119508	NR4A3	1	0.210526
ENSG00000140968	IRF8	1	0.210526
ENSG00000141646	SMAD4	1	0.210526
ENSG00000141905	NFIC	1	0.210526
ENSG00000143365	RORC	1	0.210526
ENSG00000143379	SETDB1	1	0.210526
ENSG00000143437	ARNT	1	0.210526
ENSG00000143842	SOX13	1	0.210526
ENSG00000132170	PPARG	1	0.210526
ENSG00000131849	ZNF132	1	0.210526
ENSG00000131848	ZSCAN5A	1	0.210526
ENSG00000131196	NFATC1	1	0.210526
ENSG00000119608	PROX2	1	0.210526
ENSG00000121864	ZNF639	1	0.210526
ENSG00000122034	GTF3A	1	0.210526
ENSG00000123411	IKZF4	1	0.210526
ENSG00000124766	SOX4	1	0.210526
ENSG00000125740	FOSB	1	0.210526
ENSG00000125968	ID1	1	0.210526
ENSG00000126561	STAT5A	1	0.210526
ENSG00000126746	ZNF384	1	0.210526
ENSG00000126767	ELK1	1	0.210526
ENSG00000127124	HIVEP3	1	0.210526
ENSG00000128713	HOXD11	1	0.210526
ENSG00000129071	MBD4	1	0.210526
ENSG00000130522	JUND	1	0.210526
ENSG00000130684	ZNF337	1	0.210526
ENSG00000134138	MEIS2	1	0.210526
ENSG00000160062	ZBTB8A	1	0.210526
ENSG00000196482	ESRRG	1	0.210526
ENSG00000189067	LITAF	1	0.210526
ENSG00000197385	ZNF860	1	0.210526
ENSG00000198911	SREBF2	1	0.210526
ENSG00000230797	YY2	1	0.210526
ENSG00000230336	POU5F1	1	0.210526
ENSG00000235109	ZSCAN31	1	0.210526
ENSG00000198815	FOXJ3	1	0.210526
ENSG00000215612	HMX1	1	0.210526
ENSG00000197483	ZNF628	1	0.210526
ENSG00000189180	ZNF33A	1	0.210526
ENSG00000198963	RORB	1	0.210526
ENSG00000198026	ZNF335	1	0.210526
ENSG00000244405	ETV5	1	0.210526
ENSG00000196652	ZKSCAN5	1	0.210526
ENSG00000196150	ZNF250	1	0.210526
ENSG00000205189	ZBTB10	1	0.210526
ENSG00000196275	GTF2IRD2	1	0.210526
ENSG00000198429	ZNF69	1	0.210526
ENSG00000198440	ZNF583	1	0.210526
ENSG00000125482	TTF1	0	0
ENSG00000125846	ZNF133	0	0
ENSG00000122877	EGR2	0	0
ENSG00000122691	TWIST1	0	0
ENSG00000122592	HOXA7	0	0
ENSG00000122515	ZMIZ2	0	0
ENSG00000122482	ZNF644	0	0
ENSG00000122386	ZNF205	0	0
ENSG00000198807	PAX9	0	0
ENSG00000121903	ZSCAN20	0	0
ENSG00000125850	OVOL2	0	0
ENSG00000123095	BHLHE41	0	0
ENSG00000121454	LHX4	0	0
ENSG00000121417	ZNF211	0	0
ENSG00000125945	ZNF436	0	0
ENSG00000198816	ZNF358	0	0
ENSG00000121406	ZNF549	0	0
ENSG00000121297	TSHZ3	0	0
ENSG00000198517	MAFK	0	0
ENSG00000198482	ZNF808	0	0
ENSG00000121075	TBX4	0	0
ENSG00000126003	PLAGL2	0	0
ENSG00000198538	ZNF28	0	0
ENSG00000123268	ATF1	0	0
ENSG00000125398	SOX9	0	0
ENSG00000125798	FOXA2	0	0
ENSG00000125347	IRF1	0	0
ENSG00000125285	SOX21	0	0
ENSG00000124920	MYRF	0	0
ENSG00000124813	RUNX2	0	0
ENSG00000124782	RREB1	0	0
ENSG00000198556	ZNF789	0	0
ENSG00000124664	SPDEF	0	0
ENSG00000124613	ZNF391	0	0
ENSG00000124496	TRERF1	0	0
ENSG00000124459	ZNF45	0	0
ENSG00000198633	ZNF534	0	0
ENSG00000124216	SNAI1	0	0
ENSG00000124191	TOX2	0	0
ENSG00000125618	PAX8	0	0
ENSG00000123933	MXD4	0	0
ENSG00000123685	BATF3	0	0
ENSG00000198551	ZNF627	0	0
ENSG00000121068	TBX2	0	0
ENSG00000198740	ZNF652	0	0
ENSG00000123405	NFE2	0	0
ENSG00000123388	HOXC11	0	0
ENSG00000123364	HOXC13	0	0
ENSG00000123358	NR4A1	0	0
ENSG00000123636	BAZ2B	0	0
ENSG00000120693	SMAD9	0	0
ENSG00000120837	NFYB	0	0
ENSG00000115844	DLX2	0	0
ENSG00000117139	KDM5B	0	0
ENSG00000203883	SOX18	0	0
ENSG00000117010	ZNF684	0	0
ENSG00000204103	MAFB	0	0
ENSG00000116819	TFAP2E	0	0
ENSG00000116809	ZBTB17	0	0
ENSG00000116731	PRDM2	0	0
ENSG00000116604	MEF2D	0	0
ENSG00000116044	NFE2L2	0	0
ENSG00000116035	VAX2	0	0
ENSG00000116017	ARID3A	0	0
ENSG00000204335	SP5	0	0
ENSG00000115738	ID2	0	0
ENSG00000117595	IRF6	0	0
ENSG00000204366	ZBTB12	0	0
ENSG00000115507	OTX1	0	0
ENSG00000204514	ZNF814	0	0
ENSG00000204519	ZNF551	0	0
ENSG00000204524	ZNF805	0	0
ENSG00000114861	FOXP1	0	0
ENSG00000114853	ZBTB47	0	0
ENSG00000114439	BBX	0	0
ENSG00000114315	HES1	0	0
ENSG00000204604	ZNF468	0	0
ENSG00000113916	BCL6	0	0
ENSG00000113716	HMGXB3	0	0
ENSG00000203326	ZNF525	0	0
ENSG00000117625	RCOR3	0	0
ENSG00000120798	NR2C1	0	0
ENSG00000119574	ZBTB45	0	0
ENSG00000120784	ZFP30	0	0
ENSG00000126351	THRA	0	0
ENSG00000120690	ELF1	0	0
ENSG00000120149	MSX2	0	0
ENSG00000120093	HOXB3	0	0
ENSG00000120075	HOXB5	0	0
ENSG00000120068	HOXB8	0	0
ENSG00000119950	MXI1	0	0
ENSG00000119866	BCL11A	0	0
ENSG00000119725	ZNF410	0	0
ENSG00000119715	ESRRB	0	0
ENSG00000198914	POU3F3	0	0
ENSG00000119547	ONECUT2	0	0
ENSG00000117707	PROX1	0	0
ENSG00000198939	ZFP2	0	0
ENSG00000119138	KLF9	0	0
ENSG00000119042	SATB2	0	0
ENSG00000118922	KLF12	0	0
ENSG00000118689	FOXO3	0	0
ENSG00000118526	TCF21	0	0
ENSG00000118513	MYB	0	0
ENSG00000118495	PLAGL1	0	0
ENSG00000118263	KLF7	0	0
ENSG00000118260	CREB1	0	0
ENSG00000118217	ATF6	0	0
ENSG00000117713	ARID1A	0	0
ENSG00000126012	KDM5C	0	0
ENSG00000188785	ZNF548	0	0
ENSG00000126368	NR1D1	0	0
ENSG00000136169	SETDB2	0	0
ENSG00000197937	ZNF347	0	0
ENSG00000136944	LMX1B	0	0
ENSG00000136870	ZNF189	0	0
ENSG00000136866	ZFP37	0	0
ENSG00000197951	ZNF71	0	0
ENSG00000197961	ZNF121	0	0
ENSG00000136630	HLX	0	0
ENSG00000136574	GATA4	0	0
ENSG00000136504	KAT7	0	0
ENSG00000198028	ZNF560	0	0
ENSG00000136352	NKX2-1	0	0
ENSG00000136327	NKX2-8	0	0
ENSG00000198040	ZNF84	0	0
ENSG00000126456	IRF3	0	0
ENSG00000198046	ZNF667	0	0
ENSG00000198081	ZBTB14	0	0
ENSG00000135457	TFCP2	0	0
ENSG00000135374	ELF5	0	0
ENSG00000135373	EHF	0	0
ENSG00000135164	DMTF1	0	0
ENSG00000135111	TBX3	0	0
ENSG00000135100	HNF1A	0	0
ENSG00000134954	ETS1	0	0
ENSG00000134852	CLOCK	0	0
ENSG00000134758	RNF138	0	0
ENSG00000134323	MYCN	0	0
ENSG00000137090	DMRT1	0	0
ENSG00000137166	FOXP4	0	0
ENSG00000137185	ZSCAN9	0	0
ENSG00000197933	ZNF823	0	0
ENSG00000197808	ZNF461	0	0
ENSG00000197841	ZNF181	0	0
ENSG00000140265	ZSCAN29	0	0
ENSG00000140262	TCF12	0	0
ENSG00000140044	JDP2	0	0
ENSG00000139800	ZIC5	0	0
ENSG00000139651	ZNF740	0	0
ENSG00000197857	ZNF44	0	0
ENSG00000139613	SMARCC2	0	0
ENSG00000139515	PDX1	0	0
ENSG00000139445	FOXN4	0	0
ENSG00000139083	ETV6	0	0
ENSG00000138795	LEF1	0	0
ENSG00000138738	PRDM5	0	0
ENSG00000197863	ZNF790	0	0
ENSG00000197905	TEAD4	0	0
ENSG00000197928	ZNF677	0	0
ENSG00000137871	ZNF280D	0	0
ENSG00000137834	SMAD6	0	0
ENSG00000137709	POU2F3	0	0
ENSG00000137504	CREBZF	0	0
ENSG00000137309	HMGA1	0	0
ENSG00000137273	FOXF2	0	0
ENSG00000137270	GCM1	0	0
ENSG00000137265	IRF4	0	0
ENSG00000134317	GRHL1	0	0
ENSG00000198093	ZNF649	0	0
ENSG00000198105	ZNF248	0	0
ENSG00000130584	ZBTB46	0	0
ENSG00000198346	ZNF813	0	0
ENSG00000130338	TULP4	0	0
ENSG00000129911	KLF16	0	0
ENSG00000129535	NRL	0	0
ENSG00000129514	FOXA1	0	0
ENSG00000129194	SOX15	0	0
ENSG00000129173	E2F8	0	0
ENSG00000198353	HOXC4	0	0
ENSG00000129028	THAP10	0	0
ENSG00000128714	HOXD13	0	0
ENSG00000198393	ZNF26	0	0
ENSG00000128710	HOXD10	0	0
ENSG00000128709	HOXD9	0	0
ENSG00000128645	HOXD1	0	0
ENSG00000128604	IRF5	0	0
ENSG00000128573	FOXP2	0	0
ENSG00000128272	ATF4	0	0
ENSG00000128000	ZNF780B	0	0
ENSG00000127528	KLF2	0	0
ENSG00000127152	BCL11B	0	0
ENSG00000127081	ZNF484	0	0
ENSG00000113658	SMAD5	0	0
ENSG00000198453	ZNF568	0	0
ENSG00000198455	ZXDB	0	0
ENSG00000198466	ZNF587	0	0
ENSG00000130544	ZNF557	0	0
ENSG00000130675	MNX1	0	0
ENSG00000198131	ZNF544	0	0
ENSG00000198342	ZNF442	0	0
ENSG00000133937	GSC	0	0
ENSG00000133794	ARNTL	0	0
ENSG00000133740	E2F5	0	0
ENSG00000198146	ZNF770	0	0
ENSG00000132604	TERF2	0	0
ENSG00000198169	ZNF251	0	0
ENSG00000132005	RFX1	0	0
ENSG00000131931	THAP1	0	0
ENSG00000198182	ZNF607	0	0
ENSG00000198185	ZNF334	0	0
ENSG00000131788	PIAS3	0	0
ENSG00000131759	RARA	0	0
ENSG00000131668	BARX1	0	0
ENSG00000131408	NR1H2	0	0
ENSG00000198298	ZNF485	0	0
ENSG00000131127	ZNF141	0	0
ENSG00000131115	ZNF227	0	0
ENSG00000198300	PEG3	0	0
ENSG00000130856	ZNF236	0	0
ENSG00000198315	ZKSCAN8	0	0
ENSG00000130818	ZNF426	0	0
ENSG00000130803	ZNF317	0	0
ENSG00000130751	NPAS1	0	0
ENSG00000130711	PRDM12	0	0
ENSG00000130700	GATA5	0	0
ENSG00000126804	ZBTB1	0	0
ENSG00000204920	ZNF155	0	0
ENSG00000204611	ZNF616	0	0
ENSG00000071564	TCF3	0	0
ENSG00000075426	FOSL2	0	0
ENSG00000075407	ZNF37A	0	0
ENSG00000074657	ZNF532	0	0
ENSG00000074219	TEAD2	0	0
ENSG00000074047	GLI2	0	0
ENSG00000073614	KDM5A	0	0
ENSG00000229809	ZNF688	0	0
ENSG00000073282	TP63	0	0
ENSG00000072736	NFATC3	0	0
ENSG00000072364	AFF4	0	0
ENSG00000072310	SREBF1	0	0
ENSG00000071655	MBD3	0	0
ENSG00000070476	ZXDC	0	0
ENSG00000229676	ZNF492	0	0
ENSG00000070444	MNT	0	0
ENSG00000069667	RORA	0	0
ENSG00000069011	PITX1	0	0
ENSG00000068323	TFE3	0	0
ENSG00000067955	CBFB	0	0
ENSG00000067646	ZFY	0	0
ENSG00000231321	RXRB	0	0
ENSG00000233608	TWIST2	0	0
ENSG00000234284	ZNF879	0	0
ENSG00000066422	ZBTB11	0	0
ENSG00000066136	NFYC	0	0
ENSG00000234444	ZNF736	0	0
ENSG00000075891	PAX2	0	0
ENSG00000077092	RARB	0	0
ENSG00000113430	IRX4	0	0
ENSG00000083814	ZNF671	0	0
ENSG00000088876	ZNF343	0	0
ENSG00000087903	RFX2	0	0
ENSG00000087510	TFAP2C	0	0
ENSG00000086102	NFX1	0	0
ENSG00000223687	ZNF311	0	0
ENSG00000223858	ZFP57	0	0
ENSG00000085274	MYNN	0	0
ENSG00000084093	REST	0	0
ENSG00000083844	ZNF264	0	0
ENSG00000083838	ZNF446	0	0
ENSG00000083828	ZNF586	0	0
ENSG00000083817	ZNF416	0	0
ENSG00000083812	ZNF324	0	0
ENSG00000077150	NFKB2	0	0
ENSG00000225614	ZNF469	0	0
ENSG00000082641	NFE2L1	0	0
ENSG00000081665	ZNF506	0	0
ENSG00000081386	ZNF510	0	0
ENSG00000081189	MEF2C	0	0
ENSG00000225987	PBX2	0	0
ENSG00000080298	RFX3	0	0
ENSG00000079432	CIC	0	0
ENSG00000227124	ZNF717	0	0
ENSG00000078900	TP73	0	0
ENSG00000228628	ATF6B	0	0
ENSG00000078043	PIAS2	0	0
ENSG00000065970	FOXJ2	0	0
ENSG00000065029	ZNF76	0	0
ENSG00000064961	HMG20B	0	0
ENSG00000009307	CSDE1	0	0
ENSG00000019549	SNAI2	0	0
ENSG00000018869	ZNF582	0	0
ENSG00000249471	ZNF324B	0	0
ENSG00000012817	KDM5D	0	0
ENSG00000012504	NR1H4	0	0
ENSG00000249709	ZNF564	0	0
ENSG00000011451	WIZ	0	0
ENSG00000010818	HIVEP2	0	0
ENSG00000010539	ZNF200	0	0
ENSG00000250571	GLI4	0	0
ENSG00000009950	MLXIPL	0	0
ENSG00000009709	PAX7	0	0
ENSG00000251192	ZNF674	0	0
ENSG00000064933	PMS1	0	0
ENSG00000251247	ZNF345	0	0
ENSG00000251369	ZNF550	0	0
ENSG00000007866	TEAD3	0	0
ENSG00000007372	PAX6	0	0
ENSG00000253293	HOXA10	0	0
ENSG00000006468	ETV1	0	0
ENSG00000006194	ZNF263	0	0
ENSG00000006047	YBX2	0	0
ENSG00000005889	ZFX	0	0
ENSG00000005801	ZNF195	0	0
ENSG00000005513	SOX8	0	0
ENSG00000004848	ARX	0	0
ENSG00000020256	ZFP64	0	0
ENSG00000020633	RUNX3	0	0
ENSG00000025156	HSF2	0	0
ENSG00000025434	NR1H3	0	0
ENSG00000064195	DLX3	0	0
ENSG00000063438	AHRR	0	0
ENSG00000061455	PRDM6	0	0
ENSG00000060566	CREB3L3	0	0
ENSG00000059728	MXD1	0	0
ENSG00000057935	MTA3	0	0
ENSG00000242802	AP5Z1	0	0
ENSG00000054598	FOXC1	0	0
ENSG00000054267	ARID4B	0	0
ENSG00000053254	FOXN3	0	0
ENSG00000242852	ZNF709	0	0
ENSG00000243943	ZNF512	0	0
ENSG00000049768	FOXP3	0	0
ENSG00000049618	ARID1B	0	0
ENSG00000048405	ZNF800	0	0
ENSG00000043355	ZIC2	0	0
ENSG00000043039	BARX2	0	0
ENSG00000041988	THAP3	0	0
ENSG00000039600	SOX30	0	0
ENSG00000037965	HOXC8	0	0
ENSG00000032219	ARID4A	0	0
ENSG00000030419	IKZF2	0	0
ENSG00000245680	ZNF585B	0	0
ENSG00000245848	CEBPA	0	0
ENSG00000028277	POU2F2	0	0
ENSG00000088881	EBF4	0	0
ENSG00000089116	LHX5	0	0
ENSG00000089335	ZNF302	0	0
ENSG00000106459	NRF1	0	0
ENSG00000108175	ZMIZ1	0	0
ENSG00000108064	TFAM	0	0
ENSG00000107807	TLX1	0	0
ENSG00000107485	GATA3	0	0
ENSG00000107249	GLIS3	0	0
ENSG00000213799	ZNF845	0	0
ENSG00000107175	CREB3	0	0
ENSG00000106852	LHX6	0	0
ENSG00000106689	LHX2	0	0
ENSG00000213967	ZNF726	0	0
ENSG00000106546	AHR	0	0
ENSG00000106511	MEOX2	0	0
ENSG00000106261	ZKSCAN1	0	0
ENSG00000105708	ZNF14	0	0
ENSG00000213988	ZNF90	0	0
ENSG00000106006	HOXA6	0	0
ENSG00000106004	HOXA5	0	0
ENSG00000105997	HOXA3	0	0
ENSG00000105996	HOXA2	0	0
ENSG00000214022	REPIN1	0	0
ENSG00000105880	DLX5	0	0
ENSG00000105866	SP4	0	0
ENSG00000105856	HBP1	0	0
ENSG00000105821	DNAJC2	0	0
ENSG00000105732	ZNF574	0	0
ENSG00000105722	ERF	0	0
ENSG00000213762	ZNF134	0	0
ENSG00000108509	CAMTA2	0	0
ENSG00000108511	HOXB6	0	0
ENSG00000213347	MXD3	0	0
ENSG00000204859	ZBTB48	0	0
ENSG00000112837	TBX18	0	0
ENSG00000197782	ZNF780A	0	0
ENSG00000204947	ZNF425	0	0
ENSG00000112365	ZBTB24	0	0
ENSG00000112242	E2F3	0	0
ENSG00000112238	PRDM13	0	0
ENSG00000112200	ZNF451	0	0
ENSG00000112182	BACH2	0	0
ENSG00000205143	ARID3C	0	0
ENSG00000111269	CREBL2	0	0
ENSG00000205250	E2F4	0	0
ENSG00000205922	ONECUT3	0	0
ENSG00000111145	ELK3	0	0
ENSG00000212993	POU5F1B	0	0
ENSG00000110851	PRDM4	0	0
ENSG00000110693	SOX6	0	0
ENSG00000109787	KLF3	0	0
ENSG00000109705	NKX3-2	0	0
ENSG00000213015	ZNF580	0	0
ENSG00000109320	NFKB1	0	0
ENSG00000109101	FOXN1	0	0
ENSG00000213020	ZNF611	0	0
ENSG00000213096	ZNF254	0	0
ENSG00000108813	DLX4	0	0
ENSG00000105717	PBX4	0	0
ENSG00000105698	USF2	0	0
ENSG00000089486	CDIP1	0	0
ENSG00000096654	ZNF184	0	0
ENSG00000101076	HNF4A	0	0
ENSG00000101057	MYBL2	0	0
ENSG00000100987	VSX1	0	0
ENSG00000100968	NFATC4	0	0
ENSG00000100811	YY1	0	0
ENSG00000100644	HIF1A	0	0
ENSG00000100625	SIX4	0	0
ENSG00000100426	ZBED4	0	0
ENSG00000100281	HMGXB4	0	0
ENSG00000221923	ZNF880	0	0
ENSG00000100105	PATZ1	0	0
ENSG00000221994	ZNF630	0	0
ENSG00000096401	CDC5L	0	0
ENSG00000105672	ETV2	0	0
ENSG00000095951	HIVEP1	0	0
ENSG00000095794	CREM	0	0
ENSG00000095574	IKZF5	0	0
ENSG00000092607	TBX15	0	0
ENSG00000092203	TOX4	0	0
ENSG00000091831	ESR1	0	0
ENSG00000091656	ZFHX4	0	0
ENSG00000090661	CERS4	0	0
ENSG00000090612	ZNF268	0	0
ENSG00000090447	TFAP4	0	0
ENSG00000223547	ZNF844	0	0
ENSG00000089775	ZBTB25	0	0
ENSG00000101096	NFATC2	0	0
ENSG00000101115	SALL4	0	0
ENSG00000101126	ADNP	0	0
ENSG00000101190	TCFL5	0	0
ENSG00000214717	ZBED1	0	0
ENSG00000105497	ZNF175	0	0
ENSG00000105419	MEIS3	0	0
ENSG00000105229	PIAS4	0	0
ENSG00000105136	ZNF419	0	0
ENSG00000104903	LYL1	0	0
ENSG00000104856	RELB	0	0
ENSG00000215271	HOMEZ	0	0
ENSG00000215421	ZNF407	0	0
ENSG00000103449	SALL1	0	0
ENSG00000217236	SP9	0	0
ENSG00000103199	ZNF500	0	0
ENSG00000218891	ZNF579	0	0
ENSG00000102974	CTCF	0	0
ENSG00000102908	NFAT5	0	0
ENSG00000220201	ZGLP1	0	0
ENSG00000102870	ZNF629	0	0
ENSG00000102804	TSC22D1	0	0
ENSG00000102554	KLF5	0	0
ENSG00000102349	KLF8	0	0
ENSG00000102034	ELF4	0	0
ENSG00000221869	CEBPD	0	0
ENSG00000101493	ZNF516	0	0
ENSG00000101412	E2F1	0	0
ENSG00000101216	GMEB2	0	0
ENSG00000140836	ZFHX3	0	0
ENSG00000197779	ZNF81	0	0
ENSG00000140987	ZSCAN32	0	0
ENSG00000175592	FOSL1	0	0
ENSG00000176472	ZNF575	0	0
ENSG00000176399	DMRTA1	0	0
ENSG00000176371	ZSCAN2	0	0
ENSG00000176293	ZNF135	0	0
ENSG00000176222	ZNF404	0	0
ENSG00000176024	ZNF613	0	0
ENSG00000175879	HOXD8	0	0
ENSG00000196378	ZNF34	0	0
ENSG00000175787	ZNF169	0	0
ENSG00000175745	NR2F1	0	0
ENSG00000175727	MLXIP	0	0
ENSG00000175691	ZNF77	0	0
ENSG00000175395	ZNF25	0	0
ENSG00000176692	FOXC2	0	0
ENSG00000175387	SMAD2	0	0
ENSG00000175322	ZNF519	0	0
ENSG00000175213	ZNF408	0	0
ENSG00000175197	DDIT3	0	0
ENSG00000174796	THAP6	0	0
ENSG00000196387	ZNF140	0	0
ENSG00000174652	ZNF266	0	0
ENSG00000174586	ZNF497	0	0
ENSG00000174428	GTF2IRD2B	0	0
ENSG00000174306	ZHX3	0	0
ENSG00000174282	ZBTB4	0	0
ENSG00000174197	MGA	0	0
ENSG00000176678	FOXL1	0	0
ENSG00000176842	IRX5	0	0
ENSG00000173875	ZNF791	0	0
ENSG00000196357	ZNF565	0	0
ENSG00000178764	ZHX2	0	0
ENSG00000178665	ZNF713	0	0
ENSG00000178573	MAF	0	0
ENSG00000178338	ZNF354B	0	0
ENSG00000178229	ZNF543	0	0
ENSG00000178187	ZNF454	0	0
ENSG00000178177	LCORL	0	0
ENSG00000196345	ZKSCAN7	0	0
ENSG00000177932	ZNF354C	0	0
ENSG00000177888	ZBTB41	0	0
ENSG00000177873	ZNF619	0	0
ENSG00000177842	ZNF620	0	0
ENSG00000177683	THAP5	0	0
ENSG00000176946	THAP4	0	0
ENSG00000177606	JUN	0	0
ENSG00000177599	ZNF491	0	0
ENSG00000177551	NHLH2	0	0
ENSG00000177508	IRX3	0	0
ENSG00000177494	ZBED2	0	0
ENSG00000177485	ZBTB33	0	0
ENSG00000177463	NR2C2	0	0
ENSG00000177426	TGIF1	0	0
ENSG00000177374	HIC1	0	0
ENSG00000177311	ZBTB38	0	0
ENSG00000177125	ZBTB34	0	0
ENSG00000177045	SIX5	0	0
ENSG00000173917	HOXB2	0	0
ENSG00000173757	STAT5B	0	0
ENSG00000141027	NCOR1	0	0
ENSG00000171291	ZNF439	0	0
ENSG00000171786	NHLH1	0	0
ENSG00000171735	CAMTA1	0	0
ENSG00000171649	ZIK1	0	0
ENSG00000171606	ZNF274	0	0
ENSG00000171574	ZNF584	0	0
ENSG00000171476	HOPX	0	0
ENSG00000196418	ZNF124	0	0
ENSG00000171466	ZNF562	0	0
ENSG00000171448	ZBTB26	0	0
ENSG00000171443	ZNF524	0	0
ENSG00000196428	TSC22D2	0	0
ENSG00000171295	ZNF440	0	0
ENSG00000171223	JUNB	0	0
ENSG00000171940	ZNF217	0	0
ENSG00000196437	ZNF569	0	0
ENSG00000171161	ZNF672	0	0
ENSG00000171056	SOX7	0	0
ENSG00000170954	ZNF415	0	0
ENSG00000170949	ZNF160	0	0
ENSG00000170802	FOXN2	0	0
ENSG00000170689	HOXB9	0	0
ENSG00000170684	ZNF296	0	0
ENSG00000196456	ZNF775	0	0
ENSG00000196458	ZNF605	0	0
ENSG00000170608	FOXA3	0	0
ENSG00000196466	ZNF799	0	0
ENSG00000171827	ZNF570	0	0
ENSG00000171970	ZNF57	0	0
ENSG00000173480	ZNF417	0	0
ENSG00000172819	RARG	0	0
ENSG00000173473	SMARCC1	0	0
ENSG00000173451	THAP2	0	0
ENSG00000173276	ZBTB21	0	0
ENSG00000173275	ZNF449	0	0
ENSG00000173258	ZNF483	0	0
ENSG00000173153	ESRRA	0	0
ENSG00000173068	BNC2	0	0
ENSG00000173041	ZNF680	0	0
ENSG00000173039	RELA	0	0
ENSG00000173011	TADA2B	0	0
ENSG00000172888	ZNF621	0	0
ENSG00000172845	SP3	0	0
ENSG00000172818	OVOL1	0	0
ENSG00000172000	ZNF556	0	0
ENSG00000172789	HOXC5	0	0
ENSG00000172748	ZNF596	0	0
ENSG00000172493	AFF1	0	0
ENSG00000172466	ZNF24	0	0
ENSG00000172379	ARNT2	0	0
ENSG00000172292	CERS6	0	0
ENSG00000196391	ZNF774	0	0
ENSG00000172262	ZNF131	0	0
ENSG00000172216	CEBPB	0	0
ENSG00000196417	ZNF765	0	0
ENSG00000172059	KLF11	0	0
ENSG00000172006	ZNF554	0	0
ENSG00000178860	MSC	0	0
ENSG00000196323	ZBTB44	0	0
ENSG00000178935	ZNF552	0	0
ENSG00000185591	SP1	0	0
ENSG00000186130	ZBTB6	0	0
ENSG00000186026	ZNF284	0	0
ENSG00000186020	ZNF529	0	0
ENSG00000186017	ZNF566	0	0
ENSG00000185947	ZNF267	0	0
ENSG00000185869	ZNF829	0	0
ENSG00000185730	ZNF696	0	0
ENSG00000185697	MYBL1	0	0
ENSG00000185670	ZBTB3	0	0
ENSG00000189079	ARID2	0	0
ENSG00000185668	POU3F1	0	0
ENSG00000189120	SP6	0	0
ENSG00000185551	NR2F2	0	0
ENSG00000186300	ZNF555	0	0
ENSG00000189144	ZNF573	0	0
ENSG00000189164	ZNF527	0	0
ENSG00000185278	ZBTB37	0	0
ENSG00000189190	ZNF600	0	0
ENSG00000185219	ZNF445	0	0
ENSG00000185122	HSF1	0	0
ENSG00000185022	MAFF	0	0
ENSG00000189298	ZKSCAN3	0	0
ENSG00000184937	WT1	0	0
ENSG00000184828	ZBTB7C	0	0
ENSG00000184677	ZBTB40	0	0
ENSG00000184635	ZNF93	0	0
ENSG00000186230	ZNF749	0	0
ENSG00000186350	RXRA	0	0
ENSG00000178951	ZBTB7A	0	0
ENSG00000187626	ZKSCAN4	0	0
ENSG00000188295	ZNF669	0	0
ENSG00000188290	HES4	0	0
ENSG00000188786	MTF1	0	0
ENSG00000188227	ZNF793	0	0
ENSG00000188868	ZNF563	0	0
ENSG00000188070	C11orf95	0	0
ENSG00000188033	ZNF490	0	0
ENSG00000187987	ZSCAN23	0	0
ENSG00000187815	ZFP69	0	0
ENSG00000187801	ZFP69B	0	0
ENSG00000188994	ZNF292	0	0
ENSG00000187772	LIN28B	0	0
ENSG00000187607	ZNF286A	0	0
ENSG00000186376	ZNF75D	0	0
ENSG00000187187	ZNF546	0	0
ENSG00000187140	FOXD3	0	0
ENSG00000187098	MITF	0	0
ENSG00000187079	TEAD1	0	0
ENSG00000186951	PPARA	0	0
ENSG00000186814	ZSCAN30	0	0
ENSG00000186812	ZNF397	0	0
ENSG00000186660	ZFP91	0	0
ENSG00000186564	FOXD2	0	0
ENSG00000186496	ZNF396	0	0
ENSG00000189042	ZNF567	0	0
ENSG00000186446	ZNF501	0	0
ENSG00000184517	ZFP1	0	0
ENSG00000184492	FOXD4L1	0	0
ENSG00000184481	FOXO4	0	0
ENSG00000196268	ZNF493	0	0
ENSG00000180938	ZNF572	0	0
ENSG00000180884	ZNF792	0	0
ENSG00000180855	ZNF443	0	0
ENSG00000180818	HOXC10	0	0
ENSG00000180806	HOXC9	0	0
ENSG00000180787	ZFP3	0	0
ENSG00000180626	ZNF594	0	0
ENSG00000196233	LCOR	0	0
ENSG00000196263	ZNF471	0	0
ENSG00000196267	ZNF836	0	0
ENSG00000180257	ZNF816	0	0
ENSG00000180035	ZNF48	0	0
ENSG00000179965	ZNF771	0	0
ENSG00000184436	THAP7	0	0
ENSG00000179943	FIZ1	0	0
ENSG00000179922	ZNF784	0	0
ENSG00000179774	ATOH7	0	0
ENSG00000179627	ZBTB42	0	0
ENSG00000179588	ZFPM1	0	0
ENSG00000179528	LBX2	0	0
ENSG00000179456	ZBTB18	0	0
ENSG00000179388	EGR3	0	0
ENSG00000179361	ARID3B	0	0
ENSG00000179348	GATA2	0	0
ENSG00000179195	ZNF664	0	0
ENSG00000179111	HES7	0	0
ENSG00000181135	ZNF707	0	0
ENSG00000181220	ZNF746	0	0
ENSG00000181315	ZNF322	0	0
ENSG00000181444	ZNF467	0	0
ENSG00000189403	HMGB1	0	0
ENSG00000183770	FOXL2	0	0
ENSG00000183734	ASCL2	0	0
ENSG00000183647	ZNF530	0	0
ENSG00000183309	ZNF623	0	0
ENSG00000183072	NKX2-5	0	0
ENSG00000196110	ZNF699	0	0
ENSG00000182983	ZNF662	0	0
ENSG00000182903	ZNF721	0	0
ENSG00000182759	MAFA	0	0
ENSG00000196152	ZNF79	0	0
ENSG00000182568	SATB1	0	0
ENSG00000196172	ZNF681	0	0
ENSG00000196214	ZNF766	0	0
ENSG00000182141	ZNF708	0	0
ENSG00000181965	NEUROG1	0	0
ENSG00000181896	ZNF101	0	0
ENSG00000181894	ZNF329	0	0
ENSG00000181827	RFX7	0	0
ENSG00000181722	ZBTB20	0	0
ENSG00000181690	PLAG1	0	0
ENSG00000181638	ZFP41	0	0
ENSG00000181472	ZBTB2	0	0
ENSG00000181450	ZNF678	0	0
ENSG00000181449	SOX2	0	0
ENSG00000170577	SIX2	0	0
ENSG00000170561	IRX2	0	0
ENSG00000170549	IRX1	0	0
ENSG00000153560	UBP1	0	0
ENSG00000156273	BACH1	0	0
ENSG00000197128	ZNF772	0	0
ENSG00000156127	BATF	0	0
ENSG00000155592	ZKSCAN2	0	0
ENSG00000155545	MIER3	0	0
ENSG00000197134	ZNF257	0	0
ENSG00000197162	ZNF785	0	0
ENSG00000154727	GABPA	0	0
ENSG00000197279	ZNF165	0	0
ENSG00000197343	ZNF655	0	0
ENSG00000153896	ZNF599	0	0
ENSG00000153879	CEBPG	0	0
ENSG00000197362	ZNF786	0	0
ENSG00000157259	GATAD1	0	0
ENSG00000153048	CARHSP1	0	0
ENSG00000152926	ZNF117	0	0
ENSG00000197363	ZNF517	0	0
ENSG00000152784	PRDM8	0	0
ENSG00000152475	ZNF837	0	0
ENSG00000152454	ZNF256	0	0
ENSG00000152443	ZNF776	0	0
ENSG00000152439	ZNF773	0	0
ENSG00000152433	ZNF547	0	0
ENSG00000197372	ZNF675	0	0
ENSG00000151702	FLI1	0	0
ENSG00000151623	NR3C2	0	0
ENSG00000156853	ZNF689	0	0
ENSG00000157429	ZNF19	0	0
ENSG00000161298	ZNF382	0	0
ENSG00000159905	ZNF221	0	0
ENSG00000197063	MAFG	0	0
ENSG00000160961	ZNF333	0	0
ENSG00000160908	ZNF394	0	0
ENSG00000160685	ZBTB7B	0	0
ENSG00000160352	ZNF714	0	0
ENSG00000160321	ZNF208	0	0
ENSG00000160199	PKNOX1	0	0
ENSG00000160113	NR2F6	0	0
ENSG00000160094	ZNF362	0	0
ENSG00000254004	ZNF260	0	0
ENSG00000159917	ZNF235	0	0
ENSG00000159915	ZNF233	0	0
ENSG00000159885	ZNF222	0	0
ENSG00000157514	TSC22D3	0	0
ENSG00000159882	ZNF230	0	0
ENSG00000159556	ISL2	0	0
ENSG00000159216	RUNX1	0	0
ENSG00000159184	HOXB13	0	0
ENSG00000158805	ZNF276	0	0
ENSG00000158773	USF1	0	0
ENSG00000158711	ELK4	0	0
ENSG00000158691	ZSCAN12	0	0
ENSG00000158055	GRHL3	0	0
ENSG00000197124	ZNF682	0	0
ENSG00000157557	ETS2	0	0
ENSG00000157554	ERG	0	0
ENSG00000151612	ZNF827	0	0
ENSG00000151090	THRB	0	0
ENSG00000197472	ZNF695	0	0
ENSG00000142611	PRDM16	0	0
ENSG00000143578	CREB3L4	0	0
ENSG00000197587	DMBX1	0	0
ENSG00000143418	CERS2	0	0
ENSG00000143390	RFX5	0	0
ENSG00000197608	ZNF841	0	0
ENSG00000143373	ZNF687	0	0
ENSG00000197619	ZNF615	0	0
ENSG00000143355	LHX9	0	0
ENSG00000143190	POU2F1	0	0
ENSG00000143178	TBX19	0	0
ENSG00000197647	ZNF433	0	0
ENSG00000142700	DMRTA2	0	0
ENSG00000142599	RERE	0	0
ENSG00000150347	ARID5B	0	0
ENSG00000142556	ZNF614	0	0
ENSG00000142528	ZNF473	0	0
ENSG00000142409	ZNF787	0	0
ENSG00000142065	ZFP14	0	0
ENSG00000141956	PRDM15	0	0
ENSG00000197714	ZNF460	0	0
ENSG00000197757	HOXC6	0	0
ENSG00000141644	MBD1	0	0
ENSG00000141568	FOXK2	0	0
ENSG00000188321	ZNF559	0	0
ENSG00000141448	GATA6	0	0
ENSG00000141040	ZNF287	0	0
ENSG00000197576	HOXA4	0	0
ENSG00000143867	OSR1	0	0
ENSG00000197566	ZNF624	0	0
ENSG00000144026	ZNF514	0	0
ENSG00000149948	HMGA2	0	0
ENSG00000149922	TBX6	0	0
ENSG00000149480	MTA2	0	0
ENSG00000149136	SSRP1	0	0
ENSG00000149054	ZNF215	0	0
ENSG00000149050	ZNF214	0	0
ENSG00000148737	TCF7L2	0	0
ENSG00000148704	VAX1	0	0
ENSG00000148200	NR6A1	0	0
ENSG00000147862	NFIB	0	0
ENSG00000147789	ZNF7	0	0
ENSG00000197497	ZNF665	0	0
ENSG00000147421	HMBOX1	0	0
ENSG00000147180	ZNF711	0	0
ENSG00000147124	ZNF41	0	0
ENSG00000147118	ZNF182	0	0
ENSG00000147117	ZNF157	0	0
ENSG00000146757	ZNF92	0	0
ENSG00000146592	CREB5	0	0
ENSG00000146587	RBAK	0	0
ENSG00000145908	ZNF300	0	0
ENSG00000145088	EAF2	0	0
ENSG00000144852	NR1I2	0	0
ENSG00000144485	HES6	0	0
ENSG00000144355	DLX1	0	0
ENSG00000161277	THAP8	0	0
ENSG00000161405	IKZF3	0	0
ENSG00000170485	NPAS2	0	0
ENSG00000167562	ZNF701	0	0
ENSG00000196646	ZNF136	0	0
ENSG00000168214	RBPJ	0	0
ENSG00000168152	THAP9	0	0
ENSG00000167981	ZNF597	0	0
ENSG00000167967	E4F1	0	0
ENSG00000167840	ZNF232	0	0
ENSG00000196653	ZNF502	0	0
ENSG00000196670	ZFP62	0	0
ENSG00000167766	ZNF83	0	0
ENSG00000167685	ZNF444	0	0
ENSG00000196705	ZNF431	0	0
ENSG00000167625	ZNF526	0	0
ENSG00000167555	ZNF528	0	0
ENSG00000168505	GBX2	0	0
ENSG00000167554	ZNF610	0	0
ENSG00000196724	ZNF418	0	0
ENSG00000167395	ZNF646	0	0
ENSG00000167394	ZNF668	0	0
ENSG00000196757	ZNF700	0	0
ENSG00000167380	ZNF226	0	0
ENSG00000167377	ZNF23	0	0
ENSG00000167232	ZNF91	0	0
ENSG00000196793	ZNF239	0	0
ENSG00000167157	PRRX2	0	0
ENSG00000167081	PBX3	0	0
ENSG00000196812	ZSCAN16	0	0
ENSG00000196628	TCF4	0	0
ENSG00000168610	STAT3	0	0
ENSG00000197054	ZNF763	0	0
ENSG00000169740	ZNF32	0	0
ENSG00000170448	NFXL1	0	0
ENSG00000170365	SMAD1	0	0
ENSG00000170345	FOS	0	0
ENSG00000170265	ZNF282	0	0
ENSG00000170260	ZNF212	0	0
ENSG00000170166	HOXD4	0	0
ENSG00000170122	FOXD4	0	0
ENSG00000170100	ZNF778	0	0
ENSG00000169981	ZNF35	0	0
ENSG00000169957	ZNF768	0	0
ENSG00000169951	ZNF764	0	0
ENSG00000169856	ONECUT1	0	0
ENSG00000169635	HIC2	0	0
ENSG00000168661	ZNF30	0	0
ENSG00000169554	ZEB2	0	0
ENSG00000169297	NR0B1	0	0
ENSG00000169155	ZBTB43	0	0
ENSG00000169136	ATF5	0	0
ENSG00000196498	NCOR2	0	0
ENSG00000169083	AR	0	0
ENSG00000169057	MECP2	0	0
ENSG00000169016	E2F6	0	0
ENSG00000168874	ATOH8	0	0
ENSG00000168826	ZBTB49	0	0
ENSG00000196597	ZNF782	0	0
ENSG00000196605	ZNF846	0	0
ENSG00000196843	ARID5A	0	0
ENSG00000166949	SMAD3	0	0
ENSG00000166925	TSC22D4	0	0
ENSG00000163508	EOMES	0	0
ENSG00000164330	EBF1	0	0
ENSG00000164107	HAND2	0	0
ENSG00000164104	HMGB2	0	0
ENSG00000164093	PITX2	0	0
ENSG00000164048	ZNF589	0	0
ENSG00000164011	ZNF691	0	0
ENSG00000163939	PBRM1	0	0
ENSG00000163909	HEYL	0	0
ENSG00000163884	KLF15	0	0
ENSG00000163848	ZNF148	0	0
ENSG00000163795	ZNF513	0	0
ENSG00000163623	NKX6-1	0	0
ENSG00000163435	ELF3	0	0
ENSG00000196867	ZFP28	0	0
ENSG00000163132	MSX1	0	0
ENSG00000163064	EN1	0	0
ENSG00000162924	REL	0	0
ENSG00000162772	ATF3	0	0
ENSG00000197044	ZNF441	0	0
ENSG00000162702	ZNF281	0	0
ENSG00000162624	LHX8	0	0
ENSG00000162601	MYSM1	0	0
ENSG00000162599	NFIA	0	0
ENSG00000162419	GMEB1	0	0
ENSG00000197050	ZNF420	0	0
ENSG00000161914	ZNF653	0	0
ENSG00000197037	ZSCAN25	0	0
ENSG00000164438	TLX3	0	0
ENSG00000164532	TBX20	0	0
ENSG00000164631	ZNF12	0	0
ENSG00000166823	MESP1	0	0
ENSG00000166704	ZNF606	0	0
ENSG00000166529	ZSCAN21	0	0
ENSG00000166526	ZNF3	0	0
ENSG00000196922	ZNF252P	0	0
ENSG00000166402	TUB	0	0
ENSG00000166261	ZNF202	0	0
ENSG00000196967	ZNF585A	0	0
ENSG00000165891	E2F7	0	0
ENSG00000165821	SALL2	0	0
ENSG00000165804	ZNF219	0	0
ENSG00000165684	SNAPC4	0	0
ENSG00000197008	ZNF138	0	0
ENSG00000165512	ZNF22	0	0
ENSG00000197013	ZNF429	0	0
ENSG00000165244	ZNF367	0	0
ENSG00000165156	ZHX1	0	0
ENSG00000165030	NFIL3	0	0
ENSG00000164920	OSR2	0	0
ENSG00000164916	FOXK1	0	0
ENSG00000164778	EN2	0	0
ENSG00000164749	HNF4G	0	0
ENSG00000197016	ZNF470	0	0
ENSG00000164683	HEY1	0	0
ENSG00000197024	ZNF398	0	0
ENSG00000001167	NFYA	0	0
ENSG00000171425	ZNF581	0	0
ENSG00000001167	NFYA	0	0
