# Supplementary material for: Identification of transcriptional regulatory network associated with response of host epithelial cells to SARS-CoV-2
Source: Sci Rep. 2021 Dec 14;11:23928. doi: 10.1038/s41598-021-03309-5 (PMC8671548; doi:10.1038/s41598-021-03309-5)
Supplement: Supplementary file 5 — Supplementary Table S4. [file 41598_2021_3309_MOESM5_ESM.xlsx]

## Sheet: README
Supplementary Table S4
Results of standard and network-guided pathway enrichment analysis using KnowEnG’s GSC computational pipeline.
The results are obtained by selecting the top 21 TFs from the SvOV network as the query gene set
Identification of transcriptional regulatory network associated with response of host epithelial cells to SARS-CoV-2
Chen Su1, Simon Rousseau2,3*, and Amin Emad 1,2,4*
1Department of Electrical and Computer Engineering, McGill University, Montréal, QC, Canada
2The Meakins-Christie Laboratories at the Research Institute of the McGill University Heath Centre Research Institute, McGill University, Montréal, QC, Canada
3Department of Medicine, Faculty of Medicine, McGill University, Montréal, QC, Canada
4Mila, Quebec AI Institute, Montréal, QC, Canada
*Corresponding Author information:
Amin Emad			Simon Rousseau
Email: amin.emad@mcgill.ca			Email: simon.rousseau@mcgill.ca

## Sheet: Top21TFs_SvOV_NoNetwork
property_gene_set_id	property_gene_set_alias	property_gene_set_description	collection	negative_log10_pvalue	pvalues	FDR
R_HSA_909733	R-HSA-909733	Interferon alpha/beta signaling	reactome_annotation	5.79436	1.60562e-06	0.00011721
R_HSA_913531	R-HSA-913531	Interferon Signaling	reactome_annotation	5.40166	3.96588e-06	0.000144755
R_HSA_1280215	R-HSA-1280215	Cytokine Signaling in Immune system	reactome_annotation	3.90699	0.000123883	0.00301449
R_HSA_168256	R-HSA-168256	Immune System	reactome_annotation	3.4259	0.000375061	0.00684487
R_HSA_877300	R-HSA-877300	Interferon gamma signaling	reactome_annotation	2.78376	0.00164526	0.0240208

## Sheet: Top21TFs_SvOV_PPI-Experimental
property_gene_set_id	property_gene_set_alias	property_gene_set_description	collection	query_score	baseline_score	difference_score
R_HSA_909733	R-HSA-909733	Interferon alpha/beta signaling	reactome_annotation	0.00492307	0.00015277	1
R_HSA_913531	R-HSA-913531	Interferon Signaling	reactome_annotation	0.00522343	0.00046204	0.998132
R_HSA_1280215	R-HSA-1280215	Cytokine Signaling in Immune system	reactome_annotation	0.00565211	0.00123213	0.926561
R_HSA_877300	R-HSA-877300	Interferon gamma signaling	reactome_annotation	0.00400549	0.00034442	0.767472
