# Supplementary material for: Identification of transcriptional regulatory network associated with response of host epithelial cells to SARS-CoV-2
Source: Sci Rep. 2021 Dec 14;11:23928. doi: 10.1038/s41598-021-03309-5 (PMC8671548; doi:10.1038/s41598-021-03309-5)
Supplement: Supplementary file 6 — Supplementary Table S5. [file 41598_2021_3309_MOESM6_ESM.xlsx]

## Sheet: README
Supplementary Table S5
Network-guided pathway enrichment analysis corresponding to TFs and target genes identified by InPheRNo in the SvOV network.
The results of each tab are obtained by using an implicated TF and its identified target genes as a query gene-set.
Identification of transcriptional regulatory network associated with response of host epithelial cells to SARS-CoV-2
Chen Su1, Simon Rousseau2,3*, and Amin Emad 1,2,4*
1Department of Electrical and Computer Engineering, McGill University, Montréal, QC, Canada
2The Meakins-Christie Laboratories at the Research Institute of the McGill University Heath Centre Research Institute, McGill University, Montréal, QC, Canada
3Department of Medicine, Faculty of Medicine, McGill University, Montréal, QC, Canada
4Mila, Quebec AI Institute, Montréal, QC, Canada
*Corresponding Author information:
Amin Emad			Simon Rousseau
Email: amin.emad@mcgill.ca			Email: simon.rousseau@mcgill.ca

## Sheet: STAT1
user_gene_set	property_gene_set_id	property_gene_set_alias	property_gene_set_description	collection	difference_score	query_score	baseline_score
STAT1	R_HSA_1280215	R-HSA-1280215	Cytokine Signaling in Immune system	reactome_annotation	1	0.00752782	0.00123068
STAT1	R_HSA_168256	R-HSA-168256	Immune System	reactome_annotation	0.834006	0.0102699	0.0050181
STAT1	R_HSA_913531	R-HSA-913531	Interferon Signaling	reactome_annotation	0.737975	0.00510854	0.000461416
STAT1	R_HSA_196807	R-HSA-196807	Nicotinate metabolism	reactome_annotation	0.579638	0.00372519	7.51259e-05
STAT1	R_HSA_196849	R-HSA-196849	Metabolism of water-soluble vitamins and cofactors	reactome_annotation	0.574506	0.00390471	0.000286968
STAT1	R_HSA_197264	R-HSA-197264	Nicotinamide salvaging	reactome_annotation	0.571627	0.00364355	4.3942e-05
STAT1	R_HSA_196854	R-HSA-196854	Metabolism of vitamins and cofactors	reactome_annotation	0.563584	0.00394509	0.000396124

## Sheet: STAT2
user_gene_set	property_gene_set_id	property_gene_set_alias	property_gene_set_description	collection	difference_score	query_score	baseline_score
STAT2	R_HSA_168256	R-HSA-168256	Immune System	reactome_annotation	1	0.0282434	0.0050181
STAT2	R_HSA_1280215	R-HSA-1280215	Cytokine Signaling in Immune system	reactome_annotation	0.656729	0.0164834	0.00123068

## Sheet: MLX
user_gene_set	property_gene_set_id	property_gene_set_alias	property_gene_set_description	collection	difference_score	query_score	baseline_score
MLX	R_HSA_1474290	R-HSA-1474290	Collagen formation	reactome_annotation	1	0.00516652	0.000193312
MLX	R_HSA_1650814	R-HSA-1650814	Collagen biosynthesis and modifying enzymes	reactome_annotation	0.997312	0.00510875	0.000148908
MLX	R_HSA_1474244	R-HSA-1474244	Extracellular matrix organization	reactome_annotation	0.967729	0.00548092	0.000668204
MLX	R_HSA_163765	R-HSA-163765	ChREBP activates metabolic gene expression	reactome_annotation	0.932003	0.00466421	2.91658e-05
MLX	R_HSA_163685	R-HSA-163685	Integration of energy metabolism	reactome_annotation	0.92592	0.00472897	0.000124179
MLX	R_HSA_168256	R-HSA-168256	Immune System	reactome_annotation	0.850107	0.00924586	0.0050181
MLX	R_HSA_425397	R-HSA-425397	Transport of vitamins, nucleosides, and related molecules	reactome_annotation	0.843297	0.00430305	0.000109159
MLX	R_HSA_879518	R-HSA-879518	Transport of organic anions	reactome_annotation	0.828682	0.00415395	3.2739e-05
MLX	R_HSA_425407	R-HSA-425407	SLC-mediated transmembrane transport	reactome_annotation	0.771976	0.0045473	0.000708101
MLX	R_HSA_5668541	R-HSA-5668541	TNFR2 non-canonical NF-kB pathway	reactome_annotation	0.715483	0.00374399	0.000185737
MLX	R_HSA_6798695	R-HSA-6798695	Neutrophil degranulation	reactome_annotation	0.701142	0.00464384	0.00115691
MLX	R_HSA_5669034	R-HSA-5669034	TNFs bind their physiological receptors	reactome_annotation	0.687283	0.00351338	9.53755e-05
MLX	R_HSA_5676594	R-HSA-5676594	TNF receptor superfamily (TNFSF) members mediating non-canonical NF-kB pathway	reactome_annotation	0.667737	0.00339546	7.46626e-05
MLX	R_HSA_382551	R-HSA-382551	Transport of small molecules	reactome_annotation	0.606727	0.00483945	0.00182207
MLX	R_HSA_1280215	R-HSA-1280215	Cytokine Signaling in Immune system	reactome_annotation	0.571338	0.00407207	0.00123068
MLX	R_HSA_168249	R-HSA-168249	Innate Immune System	reactome_annotation	0.545334	0.00506579	0.00235373

## Sheet: SP140L
user_gene_set	property_gene_set_id	property_gene_set_alias	property_gene_set_description	collection	difference_score	query_score	baseline_score
SP140L	R_HSA_168256	R-HSA-168256	Immune System	reactome_annotation	1	0.0140136	0.0050181
SP140L	R_HSA_1280215	R-HSA-1280215	Cytokine Signaling in Immune system	reactome_annotation	0.77799	0.00822906	0.00123068
SP140L	R_HSA_449147	R-HSA-449147	Signaling by Interleukins	reactome_annotation	0.754354	0.00739844	0.000612679

## Sheet: RCOR1
user_gene_set	property_gene_set_id	property_gene_set_alias	property_gene_set_description	collection	difference_score	query_score	baseline_score
RCOR1	R_HSA_449147	R-HSA-449147	Signaling by Interleukins	reactome_annotation	1	0.00866662	0.000612679
RCOR1	R_HSA_449836	R-HSA-449836	Other interleukin signaling	reactome_annotation	0.993703	0.00811726	0.000114036
RCOR1	R_HSA_1280215	R-HSA-1280215	Cytokine Signaling in Immune system	reactome_annotation	0.949904	0.00888116	0.00123068
RCOR1	R_HSA_168256	R-HSA-168256	Immune System	reactome_annotation	0.688312	0.0105617	0.0050181

## Sheet: EGR4
user_gene_set	property_gene_set_id	property_gene_set_alias	property_gene_set_description	collection	difference_score	query_score	baseline_score
EGR4	R_HSA_1280215	R-HSA-1280215	Cytokine Signaling in Immune system	reactome_annotation	1	0.00833278	0.00123068
EGR4	R_HSA_909733	R-HSA-909733	Interferon alpha/beta signaling	reactome_annotation	0.787017	0.00574202	0.00015255
EGR4	R_HSA_913531	R-HSA-913531	Interferon Signaling	reactome_annotation	0.771794	0.00594277	0.000461416
EGR4	R_HSA_375276	R-HSA-375276	Peptide ligand-binding receptors	reactome_annotation	0.764689	0.00578104	0.000350148
EGR4	R_HSA_373076	R-HSA-373076	Class A/1 (Rhodopsin-like receptors)	reactome_annotation	0.760608	0.00601143	0.000609517
EGR4	R_HSA_500792	R-HSA-500792	GPCR ligand binding	reactome_annotation	0.741424	0.00617544	0.000909777
EGR4	R_HSA_168256	R-HSA-168256	Immune System	reactome_annotation	0.556589	0.00897105	0.0050181
EGR4	R_HSA_372790	R-HSA-372790	Signaling by GPCR	reactome_annotation	0.537913	0.00711407	0.00329376
EGR4	R_HSA_881907	R-HSA-881907	Gastrin-CREB signalling pathway via PKC and MAPK	reactome_annotation	0.534714	0.00419244	0.000394852
EGR4	R_HSA_388396	R-HSA-388396	GPCR downstream signaling	reactome_annotation	0.508693	0.00664825	0.00303547
EGR4	R_HSA_416476	R-HSA-416476	G alpha (q) signalling events	reactome_annotation	0.501489	0.00384822	0.000286598

## Sheet: RCOR2
user_gene_set	property_gene_set_id	property_gene_set_alias	property_gene_set_description	collection	difference_score	query_score	baseline_score
RCOR2	R_HSA_877300	R-HSA-877300	Interferon gamma signaling	reactome_annotation	1	0.00542618	0.000343921
RCOR2	R_HSA_913531	R-HSA-913531	Interferon Signaling	reactome_annotation	0.989464	0.00549013	0.000461416
RCOR2	R_HSA_1280215	R-HSA-1280215	Cytokine Signaling in Immune system	reactome_annotation	0.984089	0.00623208	0.00123068

## Sheet: MAX
user_gene_set	property_gene_set_id	property_gene_set_alias	property_gene_set_description	collection	difference_score	query_score	baseline_score
MAX	R_HSA_500792	R-HSA-500792	GPCR ligand binding	reactome_annotation	1	0.0163243	0.000909777
MAX	R_HSA_373076	R-HSA-373076	Class A/1 (Rhodopsin-like receptors)	reactome_annotation	0.993796	0.0159284	0.000609517
MAX	R_HSA_372790	R-HSA-372790	R-HSA-111885	reactome_annotation	0.937715	0.0177481	0.00329376
MAX	R_HSA_388396	R-HSA-388396	GPCR downstream signaling	reactome_annotation	0.937317	0.0174837	0.00303547
MAX	R_HSA_162582	R-HSA-162582	Signal Transduction	reactome_annotation	0.844114	0.01821	0.0051984
MAX	R_HSA_418594	R-HSA-418594	G alpha (i) signalling events	reactome_annotation	0.720985	0.01162	0.000506338
MAX	R_HSA_3296197	R-HSA-3296197	Hydroxycarboxylic acid-binding receptors	reactome_annotation	0.687191	0.0106001	7.36135e-06

## Sheet: ZNF496
user_gene_set	property_gene_set_id	property_gene_set_alias	property_gene_set_description	collection	difference_score	query_score	baseline_score
ZNF496	R_HSA_168256	R-HSA-168256	Immune System	reactome_annotation	1	0.0131007	0.0050181
ZNF496	R_HSA_5668541	R-HSA-5668541	TNFR2 non-canonical NF-kB pathway	reactome_annotation	0.834203	0.00692831	0.000185737
ZNF496	R_HSA_5669034	R-HSA-5669034	TNFs bind their physiological receptors	reactome_annotation	0.794398	0.00651621	9.53755e-05
ZNF496	R_HSA_5676594	R-HSA-5676594	TNF receptor superfamily (TNFSF) members mediating non-canonical NF-kB pathway	reactome_annotation	0.770692	0.00630389	7.46626e-05
ZNF496	R_HSA_1280215	R-HSA-1280215	Cytokine Signaling in Immune system	reactome_annotation	0.750959	0.00730042	0.00123068

[truncated: 12 more sheets: TP53, IRF9, SP110, ZNF143, SMAD7, ZBTB32, SOX12, EGR1, IRF2, HDX, ZNF512B, NFIX]
