# Supplementary material for: Identification of transcriptional regulatory network associated with response of host epithelial cells to SARS-CoV-2
Source: Sci Rep. 2021 Dec 14;11:23928. doi: 10.1038/s41598-021-03309-5 (PMC8671548; doi:10.1038/s41598-021-03309-5)
Supplement: Supplementary file 7 — Supplementary Table S6. [file 41598_2021_3309_MOESM7_ESM.xlsx]

## Sheet: README
Supplementary Table S6
The full ranked list of kinases identified by foRWaRD for the SvOV network.
Identification of transcriptional regulatory network associated with response of host epithelial cells to SARS-CoV-2
Chen Su1, Simon Rousseau2,3*, and Amin Emad 1,2,4*
1Department of Electrical and Computer Engineering, McGill University, Montréal, QC, Canada
2The Meakins-Christie Laboratories at the Research Institute of the McGill University Heath Centre Research Institute, McGill University, Montréal, QC, Canada
3Department of Medicine, Faculty of Medicine, McGill University, Montréal, QC, Canada
4Mila, Quebec AI Institute, Montréal, QC, Canada
*Corresponding Author information:
Amin Emad			Simon Rousseau
Email: amin.emad@mcgill.ca			Email: simon.rousseau@mcgill.ca

## Sheet: Top21TFs_SvOV
	steady_prob_query_genes	steady_prob_all	difference	norm_diff	ratio
MYO3A	0.000731311	6.30184e-05	0.000668293	0.573336	11.6047
JAK3	0.000805784	7.50231e-05	0.000730761	0.580191	10.7405
VRK3	0.00073308	7.08677e-05	0.000662212	0.572669	10.3443
ADCK1	0.00073193	7.51293e-05	0.000656801	0.572075	9.74227
JAK1	0.000939499	0.00010813	0.00083137	0.591232	8.68864
MAP2K5	0.00043052	5.25588e-05	0.000377961	0.541476	8.19121
BMX	0.00521053	0.000654177	0.00455635	1	7.96501
HIPK4	0.000757828	0.000101345	0.000656483	0.57204	7.47773
JAK2	0.00160745	0.000215606	0.00139185	0.652737	7.45552
MAP3K13	0.000761873	0.000103751	0.000658122	0.57222	7.34329
LCK	0.00184061	0.000277455	0.00156315	0.671536	6.6339
CAMK2B	0.000732426	0.000115532	0.000616894	0.567696	6.33962
MAPK14	0.00214743	0.00033997	0.00180746	0.698345	6.31652
BTK	0.00122359	0.000199676	0.00102391	0.612361	6.12788
MAPK11	0.000810338	0.000133921	0.000676417	0.574228	6.05088
MAP2K3	0.000210639	3.61383e-05	0.0001745	0.519149	5.82868
DYRK1B	0.000782712	0.000137862	0.00064485	0.570764	5.67751
FASTK	0.000638189	0.000114923	0.000523266	0.557422	5.55319
STK4	0.00106727	0.00019349	0.000873781	0.595886	5.51589
DDR1	0.000771388	0.000139878	0.00063151	0.5693	5.51473
DAPK3	9.74873e-05	1.78758e-05	7.96115e-05	0.508736	5.45359
PRKY	0.000830445	0.000162616	0.000667829	0.573286	5.10678
CDK10	0.00045444	9.03719e-05	0.000364068	0.539952	5.02855
NEK4	0.000663336	0.000133301	0.000530036	0.558164	4.97625
MAP3K19	0.00020788	4.19139e-05	0.000165966	0.518213	4.95968
NPRL2	0.00152773	0.000308595	0.00121914	0.633785	4.95061
STK32A	0.000463915	9.53828e-05	0.000368532	0.540442	4.86371
MAPK13	0.000510295	0.000107722	0.000402573	0.544177	4.73715
WEE1	0.000682018	0.000145746	0.000536273	0.558849	4.67951
CSK	0.000383874	8.23212e-05	0.000301552	0.533091	4.66312
FGR	0.00187997	0.000406991	0.00147298	0.661641	4.61921
TBK1	0.00158756	0.0003541	0.00123346	0.635356	4.48336
NTRK3	0.000488961	0.000110259	0.000378702	0.541558	4.43467
BLK	0.000621312	0.000144798	0.000476513	0.552291	4.29087
TELO2	0.000881109	0.000205583	0.000675527	0.57413	4.28591
HIPK1	0.000495101	0.000116768	0.000378333	0.541517	4.24005
COLEC11	0.000877803	0.0002105	0.000667303	0.573228	4.17008
TYK2	0.00102644	0.000246679	0.000779758	0.585568	4.16103
PRKACG	0.000935129	0.000227672	0.000707458	0.577634	4.10736
PINK1	0.000245641	6.03235e-05	0.000185318	0.520336	4.07207
FGFR3	0.000312951	7.70109e-05	0.00023594	0.525891	4.06372
STK24	0.00115983	0.000288349	0.000871484	0.595634	4.02232
CDK18	0.000853094	0.000218314	0.000634781	0.569659	3.90765
BMPR1B	0.000705663	0.000180848	0.000524815	0.557592	3.90197
PDIK1L	0.000105283	2.70716e-05	7.82117e-05	0.508583	3.88907
DYRK2	0.00120701	0.000310989	0.000896025	0.598327	3.88121
PDPK1	0.00098719	0.000254922	0.000732268	0.580357	3.87251
EIF2AK2	0.000285555	7.68782e-05	0.000208676	0.5229	3.71438
MAP2K6	0.000223096	6.03732e-05	0.000162723	0.517857	3.69529
PLK3	0.000207797	5.70013e-05	0.000150796	0.516548	3.64548
LIMK2	0.000241017	6.66363e-05	0.00017438	0.519136	3.6169
SMG1	0.000124704	3.49361e-05	8.97675e-05	0.509851	3.56948
DYRK3	0.000102784	2.90168e-05	7.37669e-05	0.508095	3.54222
VRK1	0.000116638	3.30685e-05	8.35692e-05	0.509171	3.52716
DAPK1	0.000111483	3.22026e-05	7.92806e-05	0.5087	3.46193
PHKG2	0.000151561	4.39194e-05	0.000107641	0.511812	3.45088
MLKL	0.000117748	3.45323e-05	8.32154e-05	0.509132	3.40978
DYRK4	0.0005397	0.000162594	0.000377106	0.541382	3.31932
STYK1	0.000102833	3.15247e-05	7.1308e-05	0.507825	3.26197
HIPK2	0.000178406	5.61531e-05	0.000122253	0.513416	3.17714
PRPF4B	0.000165333	5.51842e-05	0.000110149	0.512087	2.99602
FLT1	0.000110466	3.71327e-05	7.33334e-05	0.508047	2.9749
CDK15	0.000166657	5.62917e-05	0.000110365	0.512111	2.9606
NTRK1	0.000122702	4.18054e-05	8.08967e-05	0.508877	2.93508
STK16	0.000789439	0.000269191	0.000520248	0.55709	2.93263
CDK19	0.000189646	6.55459e-05	0.000124101	0.513618	2.89334
TGFBR2	0.000791227	0.000273875	0.000517352	0.556773	2.889
PIK3R4	0.00017678	6.1664e-05	0.000115115	0.512632	2.86682
MAPK12	0.000363043	0.000135136	0.000227907	0.52501	2.6865
MAPKAPK2	0.000277053	0.000103298	0.000173756	0.519067	2.68209
CAMKK2	0.00066532	0.000258712	0.000406608	0.54462	2.57166
TAF1	0.000171403	6.68099e-05	0.000104593	0.511478	2.56553
RPS6KA2	0.000726265	0.000293067	0.000433198	0.547538	2.47816
PRKCB	0.000700271	0.00028462	0.000415651	0.545612	2.46037
CSNK2A2	0.00168338	0.000689738	0.000993637	0.609039	2.4406
PTK2	0.000361881	0.000149957	0.000211925	0.523256	2.41324
LYN	0.000604391	0.000250511	0.00035388	0.538834	2.41263
ACVR1B	0.000401929	0.000167421	0.000234508	0.525734	2.40071
PDGFRA	9.68491e-05	4.08819e-05	5.59672e-05	0.506142	2.369
PRKD2	0.000301558	0.000128408	0.00017315	0.519001	2.34844
STK33	0.000118653	5.07321e-05	6.79205e-05	0.507453	2.33881
MAP3K7	0.000417096	0.000181571	0.000235524	0.525846	2.29714
STK38L	0.000195338	8.55516e-05	0.000109786	0.512048	2.28328
KDR	0.000104775	4.6226e-05	5.85491e-05	0.506425	2.26659
TP53RK	9.87202e-05	4.36096e-05	5.51106e-05	0.506048	2.26373
MAP3K8	0.000136947	6.05622e-05	7.63847e-05	0.508382	2.26126
DDR2	0.000123666	5.48613e-05	6.88049e-05	0.50755	2.25416
WNK1	0.000133223	5.95971e-05	7.36256e-05	0.508079	2.23539
NRBP1	0.000139345	6.26215e-05	7.67232e-05	0.508419	2.22519
PRKAA1	0.000762262	0.000342839	0.000419423	0.546026	2.22338
YES1	0.000880792	0.000396152	0.00048464	0.553183	2.22337
MAP3K11	0.000178776	8.06607e-05	9.81153e-05	0.510767	2.2164
MAP4K2	0.000678976	0.000307059	0.000371917	0.540813	2.21122
COQ8A	0.000114757	5.22146e-05	6.25424e-05	0.506863	2.19779
SYK	0.000651045	0.000297342	0.000353704	0.538814	2.18955
PKN3	0.000103488	4.81113e-05	5.53767e-05	0.506077	2.15101
PLK2	0.000152381	7.08697e-05	8.15113e-05	0.508945	2.15016
MOK	0.000172389	8.01953e-05	9.21936e-05	0.510117	2.14961
CSNK1D	0.000286627	0.000133457	0.00015317	0.516808	2.14771
DCLK1	0.000104931	4.93401e-05	5.55913e-05	0.5061	2.1267
LRRK2	9.69088e-05	4.55985e-05	5.13103e-05	0.505631	2.12526
NEK7	0.000126652	5.97122e-05	6.69396e-05	0.507346	2.12104
MAPK9	0.000440546	0.000209193	0.000231353	0.525388	2.10593
GSK3A	0.000331575	0.000157761	0.000173814	0.519074	2.10175
CDKL3	0.000103372	4.93617e-05	5.40107e-05	0.505927	2.09418
UHMK1	0.000204473	9.79301e-05	0.000106543	0.511692	2.08795
DCLK2	0.000124885	5.98522e-05	6.50328e-05	0.507137	2.08656
TSSK3	0.000142491	6.95142e-05	7.29764e-05	0.508008	2.04981
STK40	0.00012909	6.30208e-05	6.60689e-05	0.50725	2.04837
HIPK3	0.000225825	0.000113082	0.000112743	0.512372	1.997
NEK8	0.000161908	8.14752e-05	8.04328e-05	0.508826	1.98721
RPS6KA5	0.000264705	0.000135521	0.000129184	0.514176	1.95324
PTK6	0.000141667	7.28204e-05	6.88468e-05	0.507555	1.94543
MAPK6	0.000184158	9.51009e-05	8.90567e-05	0.509773	1.93645
CAMK2G	0.000143398	7.50733e-05	6.83251e-05	0.507498	1.91011
ARAF	0.000668368	0.000357735	0.000310633	0.534088	1.86833
CAMK1D	0.000574975	0.000308537	0.000266438	0.529238	1.86355
NUAK1	0.000142801	7.66477e-05	6.61538e-05	0.50726	1.86309
FGFR4	0.00031253	0.000169402	0.000143128	0.515706	1.84491
RPS6KA3	0.00016098	8.74626e-05	7.35178e-05	0.508068	1.84056
CDK14	0.000133154	7.23755e-05	6.07781e-05	0.50667	1.83976
CDK8	0.000119931	6.52877e-05	5.46438e-05	0.505996	1.83697
PRKCD	0.000515038	0.000280551	0.000234487	0.525732	1.83581
MAPK15	0.000155085	8.50156e-05	7.0069e-05	0.507689	1.82419
TRIB3	0.00016116	8.84219e-05	7.27379e-05	0.507982	1.82262
PDK4	0.000152023	8.43061e-05	6.77167e-05	0.507431	1.80323
MARK3	0.000114146	6.35843e-05	5.05622e-05	0.505549	1.7952
BMPR1A	0.000146508	8.17128e-05	6.47951e-05	0.50711	1.79296
STK36	0.000138364	7.72855e-05	6.10789e-05	0.506703	1.7903
FGFR2	0.000324989	0.000183776	0.000141213	0.515496	1.7684
CSNK1A1	0.000278104	0.000157528	0.000120576	0.513232	1.76543
CHEK2	0.000331541	0.000188252	0.000143289	0.515724	1.76116
MAPK7	0.000377434	0.000214827	0.000162606	0.517844	1.75692
MYLK2	0.00015312	8.74788e-05	6.56415e-05	0.507203	1.75037
GRK5	0.000342065	0.000196186	0.000145879	0.516008	1.74358
CLK3	0.000142036	8.15096e-05	6.05266e-05	0.506642	1.74257
LATS1	0.000196195	0.000112665	8.35298e-05	0.509166	1.7414
TGFBR1	0.0004426	0.000255416	0.000187184	0.520541	1.73286
MAP2K4	0.000168944	9.77162e-05	7.1228e-05	0.507816	1.72893
PRKAA2	0.000256375	0.00014906	0.000107314	0.511776	1.71994
MAP3K14	0.000138741	8.08252e-05	5.79154e-05	0.506355	1.71655
KIT	0.00016676	9.72617e-05	6.94986e-05	0.507627	1.71455
TEK	7.89496e-05	4.60755e-05	3.28741e-05	0.503607	1.71348
MKNK1	0.000126844	7.40622e-05	5.27823e-05	0.505792	1.71268
STK31	0.000107104	6.25831e-05	4.4521e-05	0.504886	1.71139
CAMK4	0.00011718	6.96571e-05	4.75228e-05	0.505215	1.68224
PKN1	0.000637323	0.000379949	0.000257375	0.528243	1.67739
ACVRL1	0.000184166	0.000109925	7.42416e-05	0.508147	1.67539
CDK7	0.000353564	0.000213906	0.000139658	0.515326	1.65289
ALPK1	2.36512e-05	1.45071e-05	9.14408e-06	0.501003	1.63032
TYRO3	0.000157915	9.85159e-05	5.9399e-05	0.506518	1.60294
PTK2B	0.000561524	0.000352234	0.000209289	0.522967	1.59418
GRK6	0.000130541	8.23524e-05	4.81882e-05	0.505288	1.58515
MAPK3	0.000788325	0.000497461	0.000290864	0.531918	1.5847
CDKL5	0.000136313	8.6613e-05	4.97001e-05	0.505454	1.57382
PRKDC	0.000142099	9.14616e-05	5.06378e-05	0.505557	1.55365
RIOK1	0.000185374	0.000119714	6.56602e-05	0.507205	1.54848
MAPKAPK5	0.000342359	0.000221525	0.000120833	0.51326	1.54546
TNK2	0.000142309	9.24617e-05	4.98476e-05	0.50547	1.53912
CAMKK1	0.000335785	0.000218394	0.00011739	0.512882	1.53752
STK25	0.000134663	8.8075e-05	4.65884e-05	0.505112	1.52896
PRKCI	0.00019937	0.000130413	6.89575e-05	0.507567	1.52876
NEK9	0.000125493	8.21399e-05	4.33526e-05	0.504757	1.52779
ACVR2B	0.00029259	0.000196071	9.65186e-05	0.510592	1.49226
GRK2	0.000235745	0.000158415	7.733e-05	0.508486	1.48815
GSK3B	0.000586375	0.000402834	0.000183542	0.520141	1.45563
MATK	6.9253e-05	4.77215e-05	2.15315e-05	0.502363	1.45119
BUB1B-PAK6	0.000230552	0.000159097	7.14547e-05	0.507841	1.44913
ALPK3	0.000118625	8.23539e-05	3.62715e-05	0.50398	1.44043
LONP1	0.000248434	0.000172715	7.57185e-05	0.508309	1.4384
CDK6	0.000246434	0.000172138	7.42955e-05	0.508153	1.4316
PBK	0.000158545	0.00011075	4.77948e-05	0.505245	1.43156
STK17A	0.000322764	0.000226864	9.58999e-05	0.510524	1.42272
SIK1B	0.000161146	0.000113304	4.78421e-05	0.50525	1.42225
CDK9	0.000192016	0.000135265	5.67506e-05	0.506228	1.41955
SRPK1	0.000152402	0.000107624	4.47783e-05	0.504914	1.41606
IRAK3	0.000172893	0.000123218	4.96748e-05	0.505451	1.40314
DYRK1A	0.000114419	8.1818e-05	3.26014e-05	0.503578	1.39846
EEF2K	0.000167861	0.000121567	4.62933e-05	0.50508	1.3808
RET	0.000237525	0.000172965	6.45595e-05	0.507085	1.37325
NEK11	3.10943e-05	2.27211e-05	8.37325e-06	0.500919	1.36852
PAK4	0.000403055	0.000296258	0.000106798	0.51172	1.36049
CSNK1G2	0.000258102	0.000189757	6.83448e-05	0.5075	1.36017
PIM3	0.000209589	0.000156522	5.30666e-05	0.505823	1.33904
MAP4K5	8.00887e-05	6.01053e-05	1.99834e-05	0.502193	1.33247
BUB1	0.000183493	0.00013789	4.56031e-05	0.505004	1.33072
ZAP70	0.000248123	0.00019595	5.21723e-05	0.505725	1.26625
RIPK2	0.000152882	0.000121863	3.10181e-05	0.503404	1.25453
ACVR1	0.000299925	0.000240161	5.97642e-05	0.506558	1.24885
PDGFRB	0.000152578	0.000123784	2.87933e-05	0.50316	1.23261
MOCOS	0.000180054	0.000146685	3.33689e-05	0.503662	1.22749
CSNK1G1	0.000237522	0.000196863	4.06591e-05	0.504462	1.20653
CDK5	0.000421923	0.000352351	6.95717e-05	0.507635	1.19745
ERBB2	0.000224106	0.000187558	3.6548e-05	0.504011	1.19486
AURKC	0.000108009	9.05793e-05	1.74298e-05	0.501913	1.19243
MAPK10	0.000143151	0.000123302	1.9849e-05	0.502178	1.16098
FGFR1	0.000246054	0.000213018	3.30364e-05	0.503625	1.15509
CHUK	0.000109624	9.50101e-05	1.4614e-05	0.501604	1.15382
WNK2	6.77731e-06	5.94896e-06	8.28349e-07	0.500091	1.13924
AKT3	0.000182578	0.000160742	2.18365e-05	0.502396	1.13585
PRKACB	0.000349976	0.00030876	4.12157e-05	0.504523	1.13349
CDK4	0.000375433	0.000332753	4.26798e-05	0.504684	1.12826
CDK3	0.000189508	0.000169743	1.97651e-05	0.502169	1.11644
TAOK2	2.31519e-05	2.1046e-05	2.10596e-06	0.500231	1.10006
IKBKE	7.16077e-05	6.53958e-05	6.21195e-06	0.500682	1.09499
CAMK2D	0.000126556	0.000115631	1.09245e-05	0.501199	1.09448
PRKG1	0.000192882	0.000176692	1.61906e-05	0.501777	1.09163
FPGT-TNNI3K	0.000258597	0.000236952	2.16454e-05	0.502375	1.09135
MAPKAPK3	6.04362e-05	5.53859e-05	5.05032e-06	0.500554	1.09118
RIPK3	0.000149054	0.000137797	1.12575e-05	0.501235	1.0817
AURKA	0.000256738	0.000239136	1.76021e-05	0.501932	1.07361
STK38	0.000130271	0.000121346	8.92506e-06	0.500979	1.07355
MAPK8	0.000582216	0.000544575	3.76406e-05	0.504131	1.06912
NEK2	0.000214445	0.000201735	1.27095e-05	0.501395	1.063
NEK1	3.36843e-05	3.25242e-05	1.16016e-06	0.500127	1.03567
TTK	0.000311148	0.000302721	8.42654e-06	0.500925	1.02784
MAP2K2	8.41941e-05	8.19786e-05	2.21552e-06	0.500243	1.02703
SCYL2	0.000260823	0.000256654	4.16955e-06	0.500458	1.01625
EGFR	0.000372976	0.000368268	4.70832e-06	0.500517	1.01279
EIF2AK3	2.63615e-05	2.60488e-05	3.127e-07	0.500034	1.012
CSNK1E	0.00024922	0.000247824	1.39662e-06	0.500153	1.00564
MAP3K6	1.46123e-05	1.46157e-05	-3.41468e-09	0.5	0.999766
FYN	0.000303041	0.000304508	-1.46701e-06	0.499839	0.995182
MAPK1	0.000574387	0.000581161	-6.77443e-06	0.499257	0.988343
RIOK3	2.95634e-05	3.01791e-05	-6.15679e-07	0.499932	0.979599
BRSK2	3.22267e-05	3.30017e-05	-7.74961e-07	0.499915	0.976517
PRKX	0.000102652	0.000105935	-3.28296e-06	0.49964	0.96901
RPS6KA4	0.000109868	0.00011443	-4.56155e-06	0.499499	0.960137
PLK1	0.000467562	0.00049226	-2.46983e-05	0.49729	0.949827
TSSK4	7.98562e-06	8.43099e-06	-4.45371e-07	0.499951	0.947174
CILK1	5.81608e-05	6.15673e-05	-3.40654e-06	0.499626	0.94467
MAP2K1	8.91213e-05	9.44287e-05	-5.30743e-06	0.499418	0.943794
EPHB3	9.82271e-05	0.000104138	-5.9111e-06	0.499351	0.943238
BMPR2	0.000137472	0.000146013	-8.54155e-06	0.499063	0.941502
PRKCZ	0.000259301	0.000276477	-1.71756e-05	0.498115	0.937877
CAMKV	9.59003e-05	0.00010258	-6.67952e-06	0.499267	0.934885
PDK3	3.56439e-05	3.81535e-05	-2.5096e-06	0.499725	0.934224
CDK16	4.89852e-05	5.25239e-05	-3.53867e-06	0.499612	0.932627
MAP3K5	5.92274e-05	6.37e-05	-4.47253e-06	0.499509	0.929788
SIK2	3.33647e-05	3.60553e-05	-2.6906e-06	0.499705	0.925376
AXL	5.92984e-05	6.4085e-05	-4.78661e-06	0.499475	0.925308
MAP2K7	9.67989e-05	0.00010499	-8.19078e-06	0.499101	0.921985
SGK3	0.000123029	0.000133573	-1.05446e-05	0.498843	0.921058
NRBP2	3.91695e-05	4.25702e-05	-3.40064e-06	0.499627	0.920117
ITK	6.42284e-05	7.00657e-05	-5.83727e-06	0.499359	0.916689
DSTYK	2.94371e-05	3.21454e-05	-2.70837e-06	0.499703	0.915746
PKMYT1	5.17187e-05	5.68827e-05	-5.16398e-06	0.499433	0.909217
OXSR1	3.74486e-05	4.12122e-05	-3.76361e-06	0.499587	0.908677
STK11	0.000211024	0.000233707	-2.26822e-05	0.497511	0.902946
MTOR	0.000172417	0.00019263	-2.02134e-05	0.497782	0.895066
RPS6KA1	0.000160774	0.000179861	-1.90866e-05	0.497905	0.893881
SRC	0.000605109	0.000677548	-7.24393e-05	0.492051	0.893086
MERTK	2.96671e-05	3.36748e-05	-4.00774e-06	0.49956	0.880987
NEK3	0.000211909	0.000241704	-2.97943e-05	0.49673	0.876732
CNKSR2	5.10675e-05	5.84466e-05	-7.37919e-06	0.49919	0.873745
CLASP1	6.43708e-05	7.38535e-05	-9.48271e-06	0.498959	0.871601
AURKB	0.000326442	0.000375385	-4.89429e-05	0.494629	0.869619
CAMK2A	0.000195793	0.000226493	-3.07008e-05	0.496631	0.864452
ERN1	3.47769e-05	4.07719e-05	-5.99491e-06	0.499342	0.852964
RNASE3	0.0001669	0.000196088	-2.91884e-05	0.496797	0.851146
MKNK2	9.25696e-05	0.000109268	-1.66979e-05	0.498168	0.847183
SRPK2	8.55721e-05	0.000101015	-1.54431e-05	0.498305	0.847121
PRKCA	0.00158232	0.0018844	-0.000302088	0.46685	0.839691
ULK3	1.62548e-05	1.94277e-05	-3.17292e-06	0.499652	0.836681
TSSK2	2.79038e-05	3.35697e-05	-5.6659e-06	0.499378	0.83122
HASPIN	1.37507e-05	1.66671e-05	-2.91642e-06	0.49968	0.82502
LIMK1	1.83715e-05	2.25174e-05	-4.14587e-06	0.499545	0.815881
AKT1	0.000581613	0.000713006	-0.000131392	0.485581	0.81572
KSR1	8.93916e-06	1.10086e-05	-2.06944e-06	0.499773	0.812016
BRSK1	3.09244e-05	3.83728e-05	-7.44846e-06	0.499183	0.805892
MAP3K1	4.56581e-06	5.67524e-06	-1.10942e-06	0.499878	0.804515
MAP3K2	2.55244e-05	3.17798e-05	-6.25546e-06	0.499314	0.803163
SNRK	2.86221e-05	3.56621e-05	-7.03999e-06	0.499227	0.802592
ATM	0.000273822	0.0003416	-6.77776e-05	0.492562	0.801588
TTBK2	5.20654e-05	6.53812e-05	-1.33157e-05	0.498539	0.796337
RPS6KB1	0.000195511	0.000247286	-5.17751e-05	0.494318	0.790627
MAP3K4	2.42646e-05	3.0785e-05	-6.52043e-06	0.499284	0.788195
CDK13	4.30363e-05	5.50516e-05	-1.20153e-05	0.498681	0.781744
CSNK1A1L	3.15351e-05	4.06594e-05	-9.12431e-06	0.498999	0.775592
SERPINA2	0.000159564	0.000209072	-4.95083e-05	0.494567	0.7632
RIPK1	3.75224e-05	4.93409e-05	-1.18185e-05	0.498703	0.760473
TLK1	2.23376e-05	2.94285e-05	-7.09093e-06	0.499222	0.759045
TESK2	3.00887e-05	4.01833e-05	-1.00945e-05	0.498892	0.748787
NUAK2	2.80383e-05	3.75302e-05	-9.49192e-06	0.498958	0.747086
ABL1	0.000175644	0.000239814	-6.41702e-05	0.492958	0.732417
NEK10	0.000186667	0.000255226	-6.85588e-05	0.492477	0.73138
IKBKB	8.69912e-05	0.000119047	-3.20557e-05	0.496482	0.73073
BMP2K	4.9943e-05	6.83955e-05	-1.84525e-05	0.497975	0.730209
CLK4	5.80615e-05	7.98192e-05	-2.17577e-05	0.497612	0.727412
AAK1	4.31666e-05	5.93583e-05	-1.61917e-05	0.498223	0.727221
EPHB1	4.14977e-05	5.72113e-05	-1.57136e-05	0.498276	0.72534
MYLK3	6.07744e-06	8.39595e-06	-2.31851e-06	0.499746	0.723854
RPS6KA6	4.83651e-05	6.71191e-05	-1.8754e-05	0.497942	0.720586
IRAK1	6.24039e-05	8.66724e-05	-2.42686e-05	0.497337	0.719997
RPS6KL1	4.00015e-05	5.59321e-05	-1.59307e-05	0.498252	0.715179
TLK2	2.88774e-05	4.06749e-05	-1.17975e-05	0.498705	0.709955
PRKCQ	9.73057e-05	0.000137698	-4.03927e-05	0.495567	0.706658
CDK17	2.90301e-05	4.11667e-05	-1.21366e-05	0.498668	0.705184
FRK	8.79679e-05	0.000124809	-3.68407e-05	0.495957	0.704822
CASK	8.76739e-05	0.000125912	-3.82378e-05	0.495804	0.696312
INSR	0.000115123	0.00016579	-5.06678e-05	0.49444	0.694386
TXK	1.67753e-05	2.41789e-05	-7.40352e-06	0.499188	0.693802
EIF2AK1	4.39665e-05	6.41595e-05	-2.0193e-05	0.497784	0.685269
HCK	0.000108983	0.000159427	-5.04448e-05	0.494464	0.683588
CSNK1G3	0.000112581	0.000165472	-5.2891e-05	0.494196	0.680363
FLT3	1.93836e-05	2.85137e-05	-9.13006e-06	0.498998	0.679801
MAP3K12	1.44924e-05	2.13696e-05	-6.87729e-06	0.499245	0.678175
GPI	6.9396e-05	0.000102701	-3.33054e-05	0.496345	0.675707
GAK	1.23015e-05	1.83328e-05	-6.03137e-06	0.499338	0.671007
SLK	4.7563e-06	7.13416e-06	-2.37786e-06	0.499739	0.666694
PIM2	0.000202526	0.000304558	-0.000102032	0.488803	0.664982
CHEK1	0.000273905	0.000415905	-0.000142001	0.484417	0.658574
MAP4K4	2.34401e-05	3.57179e-05	-1.22778e-05	0.498653	0.656257
VRK2	2.83927e-05	4.36745e-05	-1.52818e-05	0.498323	0.650098
SGK1	6.88636e-05	0.000105951	-3.70876e-05	0.49593	0.649956
EPHA3	8.10161e-05	0.000125239	-4.42227e-05	0.495147	0.646893
CDK12	4.12631e-05	6.38491e-05	-2.2586e-05	0.497521	0.64626
DMPK	3.20303e-05	4.98815e-05	-1.78512e-05	0.498041	0.642129
TNIK	2.49216e-05	3.90152e-05	-1.40937e-05	0.498453	0.638765
PRKD3	6.65185e-06	1.05045e-05	-3.85269e-06	0.499577	0.633236
PRKCH	9.19801e-05	0.000145753	-5.37731e-05	0.494099	0.631068
PXK	2.14485e-05	3.43981e-05	-1.29496e-05	0.498579	0.623536
CDK2	0.000481821	0.000773146	-0.000291325	0.468031	0.623195
LATS2	2.17192e-05	3.50693e-05	-1.33502e-05	0.498535	0.619321
ACVR2A	6.23016e-05	0.000100696	-3.83948e-05	0.495787	0.618707
IGF1R	0.000110504	0.000180496	-6.99928e-05	0.492319	0.61222
ABL2	5.45676e-05	8.96984e-05	-3.51307e-05	0.496145	0.608346
BRAF	5.99546e-05	0.000101329	-4.13745e-05	0.49546	0.591682
CDKL2	1.18071e-05	2.03445e-05	-8.53735e-06	0.499063	0.58036
GRK3	3.56241e-05	6.15692e-05	-2.59451e-05	0.497153	0.578602
RHBDF2	3.77167e-05	6.52142e-05	-2.74975e-05	0.496983	0.578351
DAPK2	3.63428e-05	6.28823e-05	-2.65395e-05	0.497088	0.57795
PNCK	1.04154e-05	1.82567e-05	-7.84128e-06	0.49914	0.570497
WNK3	1.29934e-05	2.30947e-05	-1.01013e-05	0.498892	0.562613
MARK2	5.54637e-05	9.86159e-05	-4.31522e-05	0.495265	0.562422
MYLK	4.01753e-05	7.23973e-05	-3.2222e-05	0.496464	0.554928
PDK2	1.2694e-05	2.30956e-05	-1.04016e-05	0.498859	0.549629
CSF1R	5.4686e-05	9.95537e-05	-4.48678e-05	0.495076	0.549311
MINK1	2.85679e-05	5.2893e-05	-2.43251e-05	0.497331	0.540107
PRKCE	9.30893e-05	0.000173193	-8.01037e-05	0.49121	0.537489
TESK1	4.34529e-06	8.13658e-06	-3.79129e-06	0.499584	0.534044
LMTK2	7.04683e-06	1.33771e-05	-6.33023e-06	0.499305	0.526785
RN7SL263P	2.20785e-05	4.21841e-05	-2.01055e-05	0.497794	0.523385
BRD4	2.65117e-05	5.09373e-05	-2.44256e-05	0.49732	0.520477
TRIB2	3.00639e-05	5.81887e-05	-2.81248e-05	0.496914	0.516662
MAP3K10	1.12933e-05	2.19229e-05	-1.06296e-05	0.498834	0.515137
MAP3K20	9.35182e-06	1.84153e-05	-9.06347e-06	0.499005	0.507829
MAP3K3	6.29955e-05	0.000125878	-6.28828e-05	0.493099	0.500448
WNK4	1.80704e-05	3.61186e-05	-1.80481e-05	0.498019	0.500309
LRRK1	8.05533e-06	1.62348e-05	-8.1795e-06	0.499102	0.496176
FER	1.8173e-05	3.66421e-05	-1.84691e-05	0.497973	0.495959
IRAK4	1.64684e-05	3.35546e-05	-1.70862e-05	0.498125	0.490793
RNMT	7.20819e-05	0.000148541	-7.64594e-05	0.49161	0.485265
EIF2AK4	1.40567e-05	2.90518e-05	-1.49951e-05	0.498354	0.483849
ULK2	3.06232e-05	6.34161e-05	-3.2793e-05	0.496401	0.482892
PKN2	7.19589e-05	0.000149079	-7.71205e-05	0.491537	0.482688
STK32B	3.31592e-05	6.8764e-05	-3.56049e-05	0.496093	0.482217
ERBB4	6.78603e-05	0.000141154	-7.32939e-05	0.491957	0.480753
MELK	3.38972e-05	7.35054e-05	-3.96082e-05	0.495654	0.461152
MARK1	1.56558e-05	3.41788e-05	-1.8523e-05	0.497967	0.458055
EPHA4	2.92089e-05	6.41545e-05	-3.49456e-05	0.496165	0.45529
FES	1.58052e-05	3.48313e-05	-1.90261e-05	0.497912	0.453764
CAMK1	7.54033e-05	0.000168073	-9.26699e-05	0.489831	0.448633
NEK6	9.29906e-05	0.000210272	-0.000117281	0.48713	0.44224
EPHA2	2.64365e-05	5.98203e-05	-3.33837e-05	0.496337	0.441933
CAMK1G	2.84144e-05	6.52437e-05	-3.68293e-05	0.495958	0.435512
PLK4	3.33703e-05	7.77623e-05	-4.4392e-05	0.495129	0.429132
AKT2	5.32136e-05	0.00012418	-7.09663e-05	0.492212	0.42852
PRKCG	3.97001e-05	9.30604e-05	-5.33604e-05	0.494144	0.426605
ADCK5	1.10975e-05	2.7017e-05	-1.59195e-05	0.498253	0.410758
SCYL1	1.00061e-05	2.47236e-05	-1.47175e-05	0.498385	0.404717
TSSK1B	2.81478e-05	6.99075e-05	-4.17598e-05	0.495417	0.402643
EPHB2	1.7997e-05	4.49532e-05	-2.69561e-05	0.497042	0.40035
SCYL3	8.76688e-05	0.000221105	-0.000133436	0.485357	0.396503
MASTL	4.83993e-06	1.22074e-05	-7.36744e-06	0.499192	0.396476
SRMS	2.14673e-05	5.44255e-05	-3.29582e-05	0.496383	0.394434
NTRK2	1.41115e-05	3.59251e-05	-2.18136e-05	0.497606	0.392802
EPHB4	3.05215e-05	7.82424e-05	-4.77208e-05	0.494763	0.39009
ALK	3.10716e-05	7.96601e-05	-4.85886e-05	0.494668	0.390052
EPHA1	1.74922e-05	4.52518e-05	-2.77596e-05	0.496954	0.386552
RPS6KB2	3.97291e-05	0.000105165	-6.54358e-05	0.492819	0.377779
ROCK1	4.69764e-05	0.000125005	-7.80287e-05	0.491437	0.375796
MAP4K1	1.84683e-05	5.05823e-05	-3.2114e-05	0.496476	0.365114
MAST2	1.80932e-05	5.00878e-05	-3.19946e-05	0.496489	0.36123
PRKD1	3.93236e-05	0.000109281	-6.99575e-05	0.492323	0.359839
GRK4	5.40029e-06	1.50242e-05	-9.62386e-06	0.498944	0.35944
GRK7	1.88289e-06	5.31174e-06	-3.42885e-06	0.499624	0.354477
ROCK2	2.5032e-05	7.23192e-05	-4.72872e-05	0.494811	0.346132
ILK	3.23657e-05	9.64746e-05	-6.41088e-05	0.492965	0.335485
CDC7	3.27771e-05	9.77907e-05	-6.50136e-05	0.492866	0.335176
CDK20	1.27987e-05	3.89326e-05	-2.61339e-05	0.497132	0.328741
MAP4K3	1.11549e-05	3.46847e-05	-2.35298e-05	0.497418	0.32161
STK39	3.22133e-05	0.000101766	-6.9553e-05	0.492367	0.316542
PRKG2	1.03832e-05	3.36896e-05	-2.33064e-05	0.497442	0.308202
ULK1	3.52484e-05	0.000115088	-7.98396e-05	0.491239	0.306273
GRK1	5.77506e-06	1.8925e-05	-1.315e-05	0.498557	0.305155
ULK4	9.94717e-06	3.37812e-05	-2.3834e-05	0.497385	0.294459
CDC42BPA	1.28955e-05	4.56736e-05	-3.27781e-05	0.496403	0.28234
TTBK1	6.15694e-06	2.20235e-05	-1.58665e-05	0.498259	0.279563
MST1R	2.36604e-05	8.90824e-05	-6.5422e-05	0.492821	0.265602
DHDDS	1.93517e-05	8.73526e-05	-6.80009e-05	0.492538	0.221536
TRPM7	5.27559e-06	2.97277e-05	-2.44521e-05	0.497317	0.177464
TRPM6	2.55076e-06	1.51988e-05	-1.2648e-05	0.498612	0.167826
STK10	9.37506e-06	7.68258e-05	-6.74507e-05	0.492598	0.12203
CDK11A	5.69779e-07	6.16446e-06	-5.59468e-06	0.499386	0.0924297
MAST3	2.31897e-07	7.2572e-06	-7.0253e-06	0.499229	0.0319541
