# Supplementary material for: Identification of transcriptional regulatory network associated with response of host epithelial cells to SARS-CoV-2
Source: Sci Rep. 2021 Dec 14;11:23928. doi: 10.1038/s41598-021-03309-5 (PMC8671548; doi:10.1038/s41598-021-03309-5)
Supplement: Supplementary file 9 — Supplementary Table S8. [file 41598_2021_3309_MOESM9_ESM.xlsx]

## Sheet: README
Supplementary Table S8
The effect of shRNA knockdown of implicated kinases on the TFs and target genes identified by InPheRNo in A549 cells.
Each tab includes the z-score normalized changes in the expression of the genes as well as the percentile of that change among all L1000 landmark genes.
Identification of transcriptional regulatory network associated with response of host epithelial cells to SARS-CoV-2
Chen Su1, Simon Rousseau2,3*, and Amin Emad 1,2,4*
1Department of Electrical and Computer Engineering, McGill University, Montréal, QC, Canada
2The Meakins-Christie Laboratories at the Research Institute of the McGill University Heath Centre Research Institute, McGill University, Montréal, QC, Canada
3Department of Medicine, Faculty of Medicine, McGill University, Montréal, QC, Canada
4Mila, Quebec AI Institute, Montréal, QC, Canada
*Corresponding Author information:
Amin Emad			Simon Rousseau
Email: amin.emad@mcgill.ca			Email: simon.rousseau@mcgill.ca

## Sheet: SvOV_kinase_targetgenes_shcgs
knocked down kinase	cell line	# targets shared between TRN and L1000	BAG3 (z-score expresison change)	BAG3 (percentile of expresison change)	HERC6 (z-score expresison change)	HERC6 (percentile of expresison change)	HSPA1A (z-score expresison change)	HSPA1A (percentile of expresison change)	IL4R (z-score expresison change)	IL4R (percentile of expresison change)	LAP3 (z-score expresison change)	LAP3 (percentile of expresison change)	MAMLD1 (z-score expresison change)	MAMLD1 (percentile of expresison change)	MNAT1 (z-score expresison change)	MNAT1 (percentile of expresison change)	NSDHL (z-score expresison change)	NSDHL (percentile of expresison change)	PDZD2 (z-score expresison change)	PDZD2 (percentile of expresison change)	PPY (z-score expresison change)	PPY (percentile of expresison change)	SOAT2 (z-score expresison change)	SOAT2 (percentile of expresison change)	ST7-OT3 (z-score expresison change)	ST7-OT3 (percentile of expresison change)	TMEM109 (z-score expresison change)	TMEM109 (percentile of expresison change)	UBE2L6 (z-score expresison change)	UBE2L6 (percentile of expresison change)
JAK1	A549	14	-0.809903	9.67247	0.569273	81.6274	0.283851	62.999	0.648538	85.0051	0.371739	67.8096	0.917554	95.5476	0.0636225	52.8659	-0.916763	6.39713	-0.17075	38.5363	-0.495815	23.695	0.813072	91.9652	0.0356579	51.1259	-0.799313	10.1842	0.34004	66.0696
JAK2	A549	14	0.238677	61.8731	0.0005229	45.5988	-2.24492	0.87001	0.25011	62.7943	-1.03412	6.29478	1.2169	96.9806	0.33546	69.0379	1.40276	98.2088	-1.46227	3.22416	0.119551	53.8895	-0.673166	13.7666	0.509609	78.8639	-1.13553	4.75947	-0.145454	37.5128
JAK3	A549	14	-1.71724	4.45241	-0.360747	29.2221	-1.37162	8.34186	0.546286	78.7615	-2.19874	2.81474	2.80687	99.5394	-0.199177	36.8987	-2.2427	2.50768	-1.8598	3.73593	-1.2347	9.97953	-0.451845	24.7185	1.10788	91.6581	0.125926	57.6766	-0.400442	26.868
LCK	A549	14	-0.489404	12.9478	1.0073	98.6182	0.358023	83.0604	0.106123	61.0542	-0.895272	3.32651	0.457928	88.2805	0.273551	77.0215	-0.417626	16.6325	0.173172	68.5261	-0.277601	27.5844	-1.06605	1.58649	-0.615031	8.44422	-0.249701	29.8362	-0.0432804	48.26
MAP2K5	A549	14	-0.406103	31.3715	0.487269	73.2344	-2.4969	0.35824	0.789335	87.1546	0.672302	81.1157	0.532365	74.4626	0.305258	63.9202	0.66459	80.7062	-0.989383	10.0819	-0.398157	31.6786	-0.439132	29.4268	-0.455582	28.608	-0.266245	37.4104	-0.185316	40.6858
MAPK14	A549	14	-0.583608	9.87718	1.13622	99.2323	0.575569	88.1781	0.626834	90.9417	-0.63007	8.85363	0.687133	93.3982	0.371831	76.1003	-0.45259	15.7114	-0.485012	14.176	-0.972689	2.61003	0.277435	68.1167	-0.113388	41.914	-0.129664	40.3787	0.141309	61.4637
VRK3	A549	14	0.817811	96.5711	-0.0679255	45.8035	1.06367	98.6182	-0.602953	10.5937	-1.11529	2.91709	0.461704	84.9028	-0.304456	25.3327	-0.144665	37.4104	0.542292	89.4063	0.112167	62.2825	-0.499929	14.3808	0.69163	94.1146	0.418668	83.0604	-0.220763	32.088

## Sheet: SvOV_kinase_TF_shcgs
knocked down kinase	cell line	# TFs shared between TRN and L1000	EGR1 (z-score expresison change)	EGR1 (percentile of expresison change)	STAT1 (z-score expresison change)	STAT1 (percentile of expresison change)	TP53 (z-score expresison change)	TP53 (percentile of expresison change)
JAK1	A549	3	0.322221	64.9437	-0.329073	30.7574	-0.435703	25.8444
JAK2	A549	3	0.758948	87.871	-0.492342	20.3173	-0.138984	38.3316
JAK3	A549	3	-0.0759915	44.0635	-0.248388	33.7257	0.167481	60.9519
LCK	A549	3	0.238133	73.9509	0.556864	92.5793	0.301078	79.0686
MAP2K5	A549	3	0.990897	92.3746	-0.641169	21.4432	-0.0109255	48.26
MAPK14	A549	3	0.362231	75.1791	0.336485	72.7226	-0.337897	21.6479
VRK3	A549	3	-0.0594416	46.6223	-0.174469	35.4657	0.381905	80.1945
